# Supplementary material for: Genome-Wide Analysis of ROS Antioxidant Genes in Resurrection Species Suggest an Involvement of Distinct ROS Detoxification Systems during Desiccation
Source: Int J Mol Sci. 2019 Jun 25;20(12):3101. doi: 10.3390/ijms20123101 (PMC6627786; doi:10.3390/ijms20123101)
Supplement: Supplementary file 1 [file ijms-20-03101-s001.zip]

Archive with 3 entries (2 files):
- ijms-528876 sp for final/
- ijms-528876 sp for final/ijms-528876 Supplementary material figures.pdf
- ijms-528876 sp for final/SupplementaryTables.xlsx
