# Supplementary material for: Genome-Wide Analysis of ROS Antioxidant Genes in Resurrection Species Suggest an Involvement of Distinct ROS Detoxification Systems during Desiccation
Source: Int J Mol Sci. 2019 Jun 25;20(12):3101. doi: 10.3390/ijms20123101 (PMC6627786; doi:10.3390/ijms20123101)
Supplement: Supplementary file 1 [file ijms-20-03101-s001.zip › ijms-528876 sp for final/SupplementaryTables.xlsx]

## Sheet: TableS1.APX
Table S1. Physio-chemical properties and subcellular localization of APX proteins from Boea hygrometrica, Selaginella lepidophylla, Xerophyta viscosa, Oropetium thomaeum and Selaginella moellendorffii.
ID	Species	Protein	Coordinates	# introns	Length (aa)	MW (Da)	pI	Subcellular localisation (CELLO)
BhAPX3	bhy	bhy|KZV16551.1	KV019044.1:207893-211662(+)	11	417	45869.8	7.67	Chloroplast
BhAPX1		bhy|KZV28900.1	KV010000.1:351935-356066(+)	9	308	33563.9	7.69	Mitochondrial
BhAPX5		bhy|KZV34188.1	KV005166.1:5786-17221(+)	8	288	31574	6.61	Cytoplasmic
BhAPX2		bhy|KZV36658.1	KV003304.1:111954-122605(-)	9	312	33754.5	7.61	Chloroplast
BhAPX4		bhy|KZV58061.1	KQ986891.1:15237-17659(-)	8	250	27680.6	5.87	Cytoplasmic
OtAPX4a	oth	oth|Oropetium_20150105_00964A	Oropetium_genomic_20141112_001:5506696-5508928(+)	7	246	27086.7	5.68	Cytoplasmic
OtAPX1		oth|Oropetium_20150105_01599A	Oropetium_genomic_20141112_002:1334443-1339673(+)	14	595	64922	8.43	Chloroplast
OtAPX4b		oth|Oropetium_20150105_10110A	Oropetium_genomic_20141112_027:52829-55565(+)	6	250	27203.8	5.3	Cytoplasmic
OtAPX3a		oth|Oropetium_20150105_10807A	Oropetium_genomic_20141112_013:2133283-2136648(+)	9	314	34355.8	6.56	Cytoplasmic/Mitochondrial
OtAPX3b		oth|Oropetium_20150105_11432A	Oropetium_genomic_20141112_025:2501792-2505974(-)	10	386	42334	7.63	Chloroplast
OtAPX5b		oth|Oropetium_20150105_14548A	Oropetium_genomic_20141112_044:556367-561425(+)	8	289	31633.1	7.72	Cytoplasmic
OtAPX3c		oth|Oropetium_20150105_20864A	Oropetium_genomic_20141112_075:982128-986317(+)	11	335	36706.6	8.58	Mitochondrial
OtAPX5a		oth|Oropetium_20150105_24302A	Oropetium_genomic_20141112_009:387171-389384(+)	8	291	31761.4	8.48	Cytoplasmic/Chloroplast
SlAPX4a	sle	sle|Sle_003000	Contig_1:425730-427188(+)	9	304	34532.3	5.6	Cytoplasmic
SlAPX5a		sle|Sle_003111	Contig_1:800313-803963(-)	8	298	32663	6.46	Cytoplasmic
SlAPX3a		sle|Sle_005013	Contig_2:348615-351478(+)	9	351	38269.2	7.61	Mitochondrial/Chloroplast
SlAPX5b		sle|Sle_005270	Contig_310:79803-81705(-)	8	458	50322.1	5.56	Cytoplasmic/Chloroplast
SlAPX4b		sle|Sle_005405	Contig_31:217949-219215(-)	9	249	27468.2	5.55	Cytoplasmic
SlAPX1		sle|Sle_005840	Contig_34:67220-70856(-)	10	335	36508.4	7.5	Mitochondrial/Chloroplast
SlAPX3b		sle|Sle_005949	Contig_357:57706-59552(-)	11	415	45457.7	7.06	Cytoplasmic
SlAPX2		sle|Sle_016679	Contig_23:207748-209099(+)	9	281	30836.6	8.28	Cytoplasmic/Mitochondrial
SlAPX5c		sle|Sle_019420	Contig_356:26557-28637(+)	9	506	55473.3	5.68	Cytoplasmic
SmAPX5b	smo	smo|119039	scaffold_59:154122-155463(+)	8	286	31719	5.16	Cytoplasmic
SmAPX1		smo|126894	scaffold_85:462219-463521(-)	8	273	30368.6	7.86	Cytoplasmic
SmAPX5a		smo|139337	scaffold_0:1354148-1355712(+)	8	299	32645.1	6.83	Cytoplasmic
SmAPX3b		smo|156990	scaffold_65:248347-250172(-)	10	348	37802.1	8.83	Mitochondrial
SmAPX4		smo|270176	scaffold_0:2240090-2241586(-)	8	250	27564.4	5.61	Cytoplasmic
SmAPX2		smo|74674	scaffold_0:2717043-2718201(+)	7	228	24823.5	7.03	Cytoplasmic/Mitochondrial/Chloroplast
SmAPX3a		smo|85469	scaffold_7:2423527-2426215(-)	11	400	43924.6	6.19	Chloroplast
XvAPX1	xvi	xvi|Xvis03_200715-PA	Xvis03_scaffold1_size14230629:8425113-8435109(-)	14	640	70440.5	8.65	Chloroplast/Nuclear
XvAPX2		xvi|Xvis03_201051-PA	Xvis03_scaffold1_size14230629:11242647-11247407(+)	9	334	36589.6	8.66	Mitochondrial
XvAPX4a		xvi|Xvis03_201883-PA	Xvis03_scaffold2_size5909070:5076551-5079399(+)	7	307	33566.4	7.24	Cytoplasmic/Mitochondrial
XvAPX3a		xvi|Xvis03_202250-PA	Xvis03_scaffold3_size5625263:2111582-2115189(-)	9	334	36415.4	9.03	Mitochondrial/Chloroplast
XvAPX4b		xvi|Xvis03_214214-PA	Xvis03_scaffold41_size1764639:1173983-1176997(+)	6	249	27491.2	5.63	Cytoplasmic
XvAPX5b		xvi|Xvis03_216080-PA	Xvis03_scaffold107_size1481138:1227328-1233765(-)	9	307	33774.3	6.09	Cytoplasmic
XvAPX3b		xvi|Xvis03_218281-PA	Xvis03_scaffold70_size1212770:705367-709744(-)	11	425	46266.6	8.22	Chloroplast
XvAPX5a		xvi|Xvis03_221251-PA	Xvis03_scaffold105_size800685:635479-642065(+)	9	322	35674.6	6.09	Cytoplasmic
XvAPX3c		xvi|Xvis03_222105-PA	Xvis03_scaffold119_size694202:622083-625871(-)	10	364	40091.4	8.27	Mitochondrial/Chloroplast
XvAPX5c		xvi|Xvis03_223438-PA	Xvis03_scaffold139_size487651:130299-135664(+)	8	284	31112.4	6.72	Cytoplasmic
XvAPX5d		xvi|Xvis03_225907-PA	Xvis03_scaffold683_size17941:2907-9898(-)	10	344	38507.1	8.93	Mitochondrial/Chloroplast

## Sheet: TableS2.GPX
Table S2. Physio-chemical properties and subcellular localization of GPX proteins from Boea hygrometrica, Selaginella lepidophylla, Xerophyta viscosa, Oropetium thomaeum and Selaginella moellendorffii.
ID	Species	Protein	Coordinates	# introns	Length (aa)	MW (Da)	pI	Subcellular localisation (CELLO)
BhGPX1	bhy	bhy|KZV40607.1	KQ999908.1:1101-4788(-)	4	174	19503.3	9.37	Extracellular/Nuclear
BhGPX2		bhy|KZV31671.1	KV007458.1:324695-330173(+)	7	331	37124.2	9.15	Mitochondrial/Chloroplast
BhGPX3a		bhy|KZV36275.1	KV003914.1:544960-545736(+)	2	126	14445.7	8.75	Cytoplasmic/Mitochondrial
BhGPX3b		bhy|KZV14550.1	KV020409.1:2523-4954(-)	5	195	22467.9	7.69	Extracellular/PlasmaMembrane
BhGPX3c		bhy|KZV14551.1	KV020409.1:6676-7521(+)	2	110	12996.8	6.9	Extracellular/Cytoplasmic/Nuclear
BhGPX4a		bhy|KZV36278.1	KV003914.1:560150-562506(+)	5	165	18908.5	5.42	Cytoplasmic
BhGPX4b		bhy|KZV31547.1	KV007465.1:507812-509898(-)	5	168	18857.5	6.59	Cytoplasmic
BhGPX4c		bhy|KZV16091.1	KV019580.1:37772-39174(+)	6	169	18814.4	7.64	Cytoplasmic
BhGPX5		bhy|KZV15334.1	KV020106.1:74762-75244(+)	0	160	18061.5	6.09	Cytoplasmic
OtGPX1	oth	oth|Oropetium_20150105_19615A	Oropetium_genomic_20141112_048:134774-137940(+)	5	164	18566.3	8.95	Cytoplasmic
OtGPX2		oth|Oropetium_20150105_17294A	Oropetium_genomic_20141112_046:1139450-1142380(-)	4	242	25692.8	9.61	Mitochondrial
OtGPX4a		oth|Oropetium_20150105_12330A	Oropetium_genomic_20141112_029:2370593-2373213(+)	5	170	18630	6.58	Extracellular/Cytoplasmic
OtGPX4b		oth|Oropetium_20150105_21216A	Oropetium_genomic_20141112_074:825990-828857(-)	5	245	25884	9.33	Mitochondrial/Chloroplast
OtGPX5		oth|Oropetium_20150105_09104A	Oropetium_genomic_20141112_005:1446186-1449402(+)	4	109	11764.8	9.58	Extracellular/Cytoplasmic
SlGPX2	sle	sle|Sle_000529	Contig_117:63582-64536(-)	4	252	27334.7	9.6	Chloroplast
SlGPX3a		sle|Sle_014069	Contig_14:150290-163563(+)	6	169	18553.2	8.87	Cytoplasmic/Chloroplast
SlGPX3b		sle|Sle_012758	Contig_118:15020-15588(-)	3	143	16635.8	5.07	Cytoplasmic
SmGPX2	smo	smo|228619	scaffold_40:1392043-1393246(+)	5	245	26191	9.55	Chloroplast
SmGPX3a		smo|140057	scaffold_0:5531508-5532382(-)	5	168	18880.6	7.65	Cytoplasmic
SmGPX3b		smo|75178	scaffold_0:6625331-6626070(+)	4	171	18971.4	6.59	Cytoplasmic
SmGPX3c		smo|97488	scaffold_19:304637-305426(+)	3	193	22420.9	10.1	Mitochondrial/Nuclear
XvGPX1	xvi	xvi|Xvis03_209233-PA	Xvis03_scaffold60_size2398689:439426-443842(-)	5	172	19394.1	9.38	Cytoplasmic
XvGPX2a		xvi|Xvis03_205792-PA	Xvis03_scaffold10_size3642229:491282-495395(-)	5	233	25803.5	9.33	Mitochondrial/Chloroplast
XvGPX2b		xvi|Xvis03_224259-PA	Xvis03_scaffold179_size362916:41480-45303(+)	5	233	25775.5	9.33	Chloroplast
XvGPX4a		xvi|Xvis03_206095-PA	Xvis03_scaffold10_size3642229:3517954-3522005(-)	2	103	11434	4.82	Cytoplasmic
XvGPX4b		xvi|Xvis03_218124-PA	Xvis03_scaffold67_size1269192:1229432-1235376(+)	6	307	33753.6	8.24	Extracellular/Chloroplast
XvGPX5a		xvi|Xvis03_208590-PA	Xvis03_scaffold15_size2598306:1075105-1080006(+)	5	166	18536.3	5.92	Cytoplasmic
XvGPX5b		xvi|Xvis03_219739-PA	Xvis03_scaffold86_size1002528:116366-124099(-)	5	226	25258.1	5.5	PlasmaMembrane

## Sheet: TableS3.CAT
Table S3. Physio-chemical properties and subcellular localization of CAT proteins from Boea hygrometrica, Selaginella lepidophylla, Xerophyta viscosa, Oropetium thomaeum and Selaginella moellendorffii.
ID	Species	Protein	Coordinates	# introns	Length (aa)	MW (Da)	pI	Subcellular localisation (CELLO)
BhCAT1b	bhy	bhy|KZV15126.1	KV020122.1:41077-41808(-)	0	243	26098.9	4.93	Cytoplasmic/Chloroplast/Nuclear
BhCAT1a		bhy|KZV20015.1	KV016231.1:110570-113289(-)	4	248	27567	5.82	Extracellular/PlasmaMembrane/Cytoplasmic
BhCAT2		bhy|KZV52412.1	KQ991072.1:11355-14850(+)	6	488	56636	6.58	Peroxisomal
OtCAT1	oth	oth|Oropetium_20150105_16432A	Oropetium_genomic_20141112_058:1304026-1308586(+)	7	492	56787.3	6.68	Peroxisomal
OtCAT2		oth|Oropetium_20150105_22642A	Oropetium_genomic_20141112_089:527913-530486(-)	4	492	56768	6.93	Peroxisomal
OtCAT3		oth|Oropetium_20150105_14150A	Oropetium_genomic_20141112_017:1618338-1620230(-)	3	395	45677.8	6.73	Cytoplasmic/Mitochondrial/Peroxisomal
SlCAT1	sle	sle|Sle_006659	Contig_40:187585-189569(+)	7	529	60298.9	7.33	Cytoplasmic/Mitochondrial/Peroxisomal
SlCAT3b		sle|Sle_020731	Contig_420:37524-39507(-)	7	492	56751.1	6.96	Peroxisomal
SlCAT3a		sle|Sle_024549	Contig_6:83927-86104(+)	6	513	58795.3	6.67	Peroxisomal
SmCAT1	smo	smo|102601	scaffold_26:819510-821461(-)	6	515	58329.4	6.67	Cytoplasmic/Mitochondrial
SmCAT3a		smo|140901	scaffold_1:5715989-5718543(+)	9	492	56815.2	6.95	Peroxisomal
SmCAT3b		smo|438313	scaffold_2:3730829-3734221(-)	8	484	55555.9	7.78	Peroxisomal
XvCAT1	xvi	xvi|Xvis03_210215-PA	Xvis03_scaffold20_size2312143:2025451-2029690(+)	7	115	12901.6	6.9	Mitochondrial/Chloroplast/Nuclear
XvCAT2b		xvi|Xvis03_220733-PA	Xvis03_scaffold98_size887509:145631-150038(-)	8	623	71915.1	8.92	Peroxisomal
XvCAT2a		xvi|Xvis03_200404-PA	Xvis03_scaffold1_size14230629:4989080-4995011(-)	6	484	55570.1	6.68	Peroxisomal
XvCAT3		xvi|Xvis03_213903-PA	Xvis03_scaffold39_size1773665:427607-431224(-)	8	492	57026.4	6.6	Peroxisomal

## Sheet: TableS4.SOD
Table S4. Physio-chemical properties and subcellular localization of SOD proteins from Boea hygrometrica, Selaginella lepidophylla, Xerophyta viscosa, Oropetium thomaeum and Selaginella moellendorffii.
ID	Species	Protein	Coordinates	# introns	Length (aa)	MW (Da)	pI	Subcellular localisation (CELLO)
BhSOD1a	bhy	bhy|KZV36094.1	KV003935.1:55021-57093(+)	6	279	31840.7	4.78	Cytoplasmic
BhSOD1b		bhy|KZV23410.1	KV013608.1:258358-260697(-)	7	272	30774.2	8.73	Chloroplast
BhSOD2		bhy|KZV34922.1	KV005015.1:120722-122855(+)	4	208	23154.3	6.3	Mitochondrial
BhSOD3		bhy|KZV37632.1	KV002543.1:15390-17903(-)	7	269	27653.2	5.97	Chloroplast
BhSOD4a		bhy|KZV52347.1	KQ991094.1:12569-14424(-)	6	152	15281	5.94	Cytoplasmic
BhSOD4b		bhy|KZV19457.1	KV016696.1:426290-428764(-)	5	326	34620.5	6.14	Chloroplast
BhSOD5		bhy|KZV37902.1	KV002472.1:218708-220866(-)	4	199	20868.7	7.2	Extracellular
OtSOD1	oth	oth|Oropetium_20150105_24953A	Oropetium_genomic_20141112_108:40554-41333(+)	4	131	14925	5.28	PlasmaMembrane/Cytoplasmic/Chloroplast
OtSOD2		oth|Oropetium_20150105_05432A	Oropetium_genomic_20141112_003:5492159-5498367(-)	6	242	26058.7	7.55	Mitochondrial
OtSOD3		oth|Oropetium_20150105_14462A	Oropetium_genomic_20141112_044:132181-134224(-)	7	205	20554	5.34	Chloroplast
OtSOD4a		oth|Oropetium_20150105_01319A	Oropetium_genomic_20141112_001:7719449-7720720(-)	6	153	15175.8	5.65	Cytoplasmic
OtSOD4b		oth|Oropetium_20150105_01325A	Oropetium_genomic_20141112_001:7768187-7769760(-)	6	153	15173.9	5.65	Cytoplasmic
OtSOD4c		oth|Oropetium_20150105_01438A	Oropetium_genomic_20141112_002:550284-552933(+)	4	231	24813.3	5.11	Cytoplasmic
OtSOD4d		oth|Oropetium_20150105_10285A	Oropetium_genomic_20141112_027:1003122-1003834(+)	3	109	10901	5.8	Cytoplasmic
OtSOD5		oth|Oropetium_20150105_00527A	Oropetium_genomic_20141112_001:2895274-2896741(-)	4	166	17063.4	6.33	Extracellular/Cytoplasmic
SlSOD1	sle	sle|Sle_004929	Contig_2:1142594-1145068(+)	5	247	28040.8	8.49	Mitochondrial/Chloroplast
SlSOD2		sle|Sle_014578	Contig_167:68549-69520(-)	4	210	23195.5	7.92	Mitochondrial
SlSOD3a		sle|Sle_009506	Contig_68:228373-229393(+)	6	156	15603.5	5.93	Cytoplasmic
SlSOD3b		sle|Sle_009786	Contig_70:238352-240274(-)	9	203	20794.5	7.13	Cytoplasmic/Chloroplast
SlSOD4a		sle|Sle_009597	Contig_6:190667-191620(+)	6	156	15879.7	5.76	Cytoplasmic
SlSOD4b		sle|Sle_010874	Contig_87:40051-45954(-)	5	300	31494.8	8.57	Mitochondrial/Chloroplast
SlSOD5		sle|Sle_007127	Contig_444:47706-48668(+)	4	209	22529.7	6.17	Extracellular
SmSOD1a	smo	smo|91586	scaffold_12:2069233-2070332(-)	5	243	27818.4	4.84	Cytoplasmic/ER/Chloroplast
SmSOD1b		smo|115358	scaffold_51:1075036-1076008(-)	6	209	23335.4	5.74	Cytoplasmic/Chloroplast
SmSOD2		smo|231474	scaffold_13:2130871-2131808(+)	5	216	23714.7	5.89	Cytoplasmic/Mitochondrial
SmSOD3a		smo|227735	scaffold_9:643437-644752(+)	7	211	21433.2	7.15	Cytoplasmic/Chloroplast
SmSOD3b		smo|442405	scaffold_24:732634-733817(+)	6	155	15265	5.83	Cytoplasmic
SmSOD4a		smo|153588	scaffold_42:1583393-1584334(+)	3	218	22604.7	5.68	Cytoplasmic
SmSOD4b		smo|233596	scaffold_46:237950-238778(+)	6	152	15328	5.59	Cytoplasmic
SmSOD5		smo|107342	scaffold_35:1564974-1565773(+)	4	162	16927.9	7.19	Extracellular
XvSOD1	xvi	xvi|Xvis03_219882-PA	Xvis03_scaffold84_size984239:502787-505933(-)	7	368	42147.8	5.25	Chloroplast
XvSOD2a		xvi|Xvis03_203459-PA	Xvis03_scaffold9_size4855616:1980166-1982205(-)	3	117	13082.8	5.1	Cytoplasmic/Mitochondrial
XvSOD2b		xvi|Xvis03_211401-PA	Xvis03_scaffold68_size2049916:1196-7323(-)	8	253	27888.8	8.56	Extracellular
XvSOD2c		xvi|Xvis03_225033-PA	Xvis03_scaffold206_size172540:158140-160179(-)	3	117	13108.8	5.1	Cytoplasmic/Mitochondrial
XvSOD3a		xvi|Xvis03_209432-PA	Xvis03_scaffold60_size2398689:2129123-2132960(+)	7	226	22933	6.28	Chloroplast
XvSOD3b		xvi|Xvis03_225042-PA	Xvis03_scaffold212_size164664:40487-44206(-)	7	226	22886.9	6.28	Chloroplast
XvSOD4a		xvi|Xvis03_217769-PA	Xvis03_scaffold63_size1283789:255885-260747(+)	8	197	20923.6	7.11	Cytoplasmic/Mitochondrial/Chloroplast
XvSOD4b		xvi|Xvis03_219244-PA	Xvis03_scaffold78_size1056119:331529-335908(-)	7	185	19355.8	5.42	Cytoplasmic/Chloroplast
XvSOD4c		xvi|Xvis03_218957-PA	Xvis03_scaffold89_size1081896:805718-812999(+)	5	312	32907.5	6.01	Chloroplast
XvSOD4d		xvi|Xvis03_221064-PA	Xvis03_scaffold102_size810183:308692-311746(+)	7	181	18657.7	6.03	Cytoplasmic
XvSOD5		xvi|Xvis03_206639-PA	Xvis03_scaffold11_size3323517:1358493-1364246(-)	6	164	16719.6	6.33	Extracellular/Cytoplasmic

## Sheet: TableS5.paralogs
Table S5. List of duplicated genes.
Gene family	Protein 1 ID	Protein 2 ID	Percentage identity	E-value
APX	OtAPX3a	OtAPX3c	79.17	4.93e-168
	OtAPX3a	OtAPX3b	77.7	6.19e-170
	OtAPX3b	OtAPX3c	83.05	0
	OtAPX4a	OtAPX4b	84.55	7.51e-163
	OtAPX5a	OtAPX5b	77.7	6.67e-155
	SlAPX4a	SlAPX4b	77.51	2.09e-151
	SlAPX5b	SlAPX5c	86.88	0
	XvAPX3a	XvAPX3b	79.88	0
	XvAPX3a	XvAPX3c	98.48	0
	XvAPX3b	XvAPX3c	81.82	0
	XvAPX4a	XvAPX4b	94.78	0
	XvAPX5a	XvAPX5b	94.41	0
	XvAPX5c	XvAPX5d	73.12	1.35e-173
GPX	BhGPX4a	BhGPX4c	71.08	7.72e-92
	BhGPX4b	BhGPX4c	78.7	9.66e-103
	XvGPX2a	XvGPX2b	98.71	1.38e-175
	XvGPX5a	XvGPX5b	76.07	1.77e-94
SOD	OtSOD4a	OtSOD4b	97.39	2.47e-108
	XvSOD2a	XvSOD2c	99.14	3.8e-85
	XvSOD3a	XvSOD3b	99.11	1.21e-165
	XvSOD4a	XvSOD4b	80.85	3.58e-103
CAT	SmCAT3a	SmCAT3b	84.35	0
	SlCAT3a	SlCAT3b	77.19	0
	OtCAT1	OtCAT2	83.13	0
	XvCAT2a	XvCAT3	70.3	0
	XvCAT2b	XvCAT3	73.33	0

## Sheet: TableS6.motifs
Table S6. Motifs predicted in ROS-scavenging enzymes.
Motif	Motif consensus sequence	Length of motif	Number of proteins containing the motif	Protein ids
APX
Motif 1	VFYRMGLSDKDIVALSGAHTLG	22	42	APX1, APX2, APX3, APX5, APX6, APXS, APXT, BhAPX2, BhAPX3, BhAPX4, BhAPX5, OtAPX3a, OtAPX3b, OtAPX3c, OtAPX4a, OtAPX4b, OtAPX5a, OtAPX5b, SlAPX2, SlAPX3a, SlAPX3b, SlAPX4a, SlAPX4b, SlAPX5a, SlAPX5b, SlAPX5c, SmAPX2, SmAPX3a, SmAPX3b, SmAPX4, SmAPX5a, SmAPX5b, XvAPX2, XvAPX3a, XvAPX3b, XvAPX3c, XvAPX4a, XvAPX4b, XvAPX5a, XvAPX5b, XvAPX5c, XvAPX5d
Motif 2	LQLPTDKALLEDPSFRPYVEKYAKDZDAFFKDY	33	40	APX1, APX2, APX3, APX5, APX6, APXS, APXT, BhAPX2, BhAPX3, BhAPX4, BhAPX5, OtAPX3a, OtAPX3b, OtAPX3c, OtAPX4a, OtAPX4b, OtAPX5a, OtAPX5b, SlAPX3a, SlAPX3b, SlAPX4a, SlAPX4b, SlAPX5a, SlAPX5b, SlAPX5c, SmAPX3a, SmAPX3b, SmAPX4, SmAPX5a, SmAPX5b, XvAPX2, XvAPX3a, XvAPX3b, XvAPX3c, XvAPX4a, XvAPX4b, XvAPX5a, XvAPX5b, XvAPX5c, XvAPX5d
Motif 3	GGPNGSJRFEEELKHGANAGLKIALKLLEPIK	32	39	APX1, APX2, APX3, APX4, APX5, APXS, APXT, BhAPX1, BhAPX3, BhAPX4, BhAPX5, OtAPX3a, OtAPX3b, OtAPX3c, OtAPX4a, OtAPX4b, OtAPX5a, OtAPX5b, SlAPX1, SlAPX3a, SlAPX3b, SlAPX4a, SlAPX4b, SlAPX5a, SlAPX5b, SlAPX5c, SmAPX1, SmAPX3a, SmAPX3b, SmAPX4, SmAPX5a, SmAPX5b, XvAPX1, XvAPX3a, XvAPX3b, XvAPX3c, XvAPX4a, XvAPX4b, XvAPX5c
Motif 4	KYPRISYADLYQLAGVVAVEVTGGPKIPFVPGR	33	39	APX1, APX2, APX3, APX5, APX6, APXS, APXT, BhAPX2, BhAPX3, BhAPX4, BhAPX5, OtAPX3a, OtAPX3b, OtAPX3c, OtAPX4a, OtAPX4b, OtAPX5a, OtAPX5b, SlAPX2, SlAPX3a, SlAPX3b, SlAPX4a, SlAPX4b, SlAPX5a, SlAPX5b, SlAPX5c, SmAPX2, SmAPX3a, SmAPX3b, SmAPX4, SmAPX5a, SmAPX5b, XvAPX2, XvAPX4a, XvAPX4b, XvAPX5a, XvAPX5b, XvAPX5c, XvAPX5d
Motif 5	AAPTVDAEYLKEVEKARRDLRELIAEKNCAPIMLRLAWHDAGTYDKKTKT	50	36	APX1, APX2, APX3, APX5, APXS, APXT, BhAPX3, BhAPX4, BhAPX5, OtAPX3a, OtAPX3b, OtAPX3c, OtAPX4a, OtAPX4b, OtAPX5a, OtAPX5b, SlAPX3b, SlAPX4a, SlAPX4b, SlAPX5a, SlAPX5b, SlAPX5c, SmAPX3a, SmAPX3b, SmAPX4, SmAPX5a, SmAPX5b, XvAPX3a, XvAPX3b, XvAPX3c, XvAPX4a, XvAPX4b, XvAPX5a, XvAPX5b, XvAPX5c, XvAPX5d
Motif 6	GFEGSWTSNPLKFDNSYFKELLEGED	26	37	APX1, APX2, APX3, APX5, APXS, APXT, BhAPX3, BhAPX4, BhAPX5, OtAPX3a, OtAPX3b, OtAPX3c, OtAPX4a, OtAPX4b, OtAPX5a, OtAPX5b, SlAPX3a, SlAPX3b, SlAPX4a, SlAPX4b, SlAPX5a, SlAPX5b, SlAPX5c, SmAPX3a, SmAPX3b, SmAPX4, SmAPX5a, SmAPX5b, XvAPX3a, XvAPX3b, XvAPX3c, XvAPX4a, XvAPX4b, XvAPX5a, XvAPX5b, XvAPX5c, XvAPX5d
Motif 7	RKCGGNEEKGNLLYSAYGSNGQWGLFDRQFGRSDAQEPDPEGRVPQWEKASVQEMKDKFSAVGLGPRQLAVMSAFLGPDQAATEAKLASDPEVAPWVKKYQRSRETVSQTDYEVDLITALTKLSSLGQQINYEAYTYP	138	6	APX4, BhAPX1, OtAPX1, SlAPX1, SmAPX1, XvAPX1
Motif 8	VCPPEGRLPDAGKGAPHLR	19	41	APX1, APX2, APX3, APX5, APX6, APXS, APXT, BhAPX2, BhAPX3, BhAPX4, BhAPX5, OtAPX3a, OtAPX3b, OtAPX3c, OtAPX4a, OtAPX4b, OtAPX5a, OtAPX5b, SlAPX2, SlAPX3a, SlAPX3b, SlAPX4a, SlAPX4b, SlAPX5a, SlAPX5b, SlAPX5c, SmAPX3a, SmAPX3b, SmAPX4, SmAPX5a, SmAPX5b, XvAPX2, XvAPX3a, XvAPX3b, XvAPX3c, XvAPX4a, XvAPX4b, XvAPX5a, XvAPX5b, XvAPX5c, XvAPX5d
Motif 9	AEAHKKLSELGFKF	14	38	APX1, APX2, APX3, APX5, APX6, APXS, APXT, BhAPX3, BhAPX4, BhAPX5, OtAPX3a, OtAPX3b, OtAPX3c, OtAPX4b, OtAPX5a, OtAPX5b, SlAPX2, SlAPX3a, SlAPX3b, SlAPX4a, SlAPX4b, SlAPX5a, SlAPX5b, SlAPX5c, SmAPX2, SmAPX3a, SmAPX3b, SmAPX4, SmAPX5a, SmAPX5b, XvAPX2, XvAPX3b, XvAPX3c, XvAPX4a, XvAPX4b, XvAPX5a, XvAPX5c, XvAPX5d
Motif 10	RPERSGWGKPETKYTKDGP	19	13	APXS, APXT, BhAPX3, OtAPX3a, OtAPX3b, OtAPX3c, SlAPX3a, SlAPX3b, SmAPX3a, SmAPX3b, XvAPX3a, XvAPX3b, XvAPX3c
Motif 11	KKELSDSMKQKIRAEYEGLGGSPDKPLKSNYFLNIIILIAVLALLTSLFG	50	6	APXT, BhAPX3, OtAPX3b, SlAPX3b, SmAPX3a, XvAPX3b
Motif 12	QSAFGVAVAAAVVVLSYAYEVSKKMK	26	13	APX3, APX5, BhAPX5, OtAPX5a, OtAPX5b, SlAPX5a, SlAPX5b, SlAPX5c, SmAPX5a, XvAPX5a, XvAPX5b, XvAPX5c, XvAPX5d
Motif 13	SKELAPGLLRLALHDAGTYDKATKT	25	12	APX4, APX6, BhAPX1, BhAPX2, OtAPX1, SlAPX1, SlAPX2, SlAPX3a, SmAPX1, SmAPX2, XvAPX1, XvAPX2
Motif 14	DRPPTELAPLFPGCDYEHWLIVMDKPGGEGATKQQMIDCYIZTLAKVVGSEEEAKKRIYNVSCERYFGFGCEIDEETSNKLEGLPGVLFVLPDSYVDAENKDYGAELFVNGEIVQRSPERQKRVEPVPQRAQDRPRYN	138	2	OtAPX1, XvAPX1
Motif 15	SKGGPISYADLIQLAAQSAIKATFLD	26	9	APX4, BhAPX1, OtAPX1, SlAPX1, SmAPX1, XvAPX1, XvAPX3a, XvAPX3b, XvAPX3c
Motif 16	GMNGSIIYELERPENAGLERSJKIL	25	6	APX6, BhAPX2, OtAPX1, SlAPX2, SmAPX2, XvAPX2
Motif 17	TIGYIAPELVYTGKVTVKSDVYGFGVVLLEIAAGLNIVDKSLEAEHGATLIEWVWQGSLPGVNFTMRRPKVKGCFDEKQIICVLNLGLVCCERDPQCRPGQR	102	2	SlAPX5b, SlAPX5c
Motif 18	NKGFGNPTVFDNAYYKILLEKPWSS	25	4	APX6, BhAPX2, SmAPX2, XvAPX2
Motif 19	AKAADLIQRRQRSEFQSKIKVKLST	25	5	APX4, BhAPX1, SlAPX1, SmAPX1, XvAPX1
Motif 20	QLTFALVPYASSANRIALHSSSFPNLRFQSSQRLVGRRALRTSS	44	3	APX1, APX2, APX3, APX4, APX5, APX6, APXS, APXT, BhAPX1, BhAPX2, BhAPX3, BhAPX4, BhAPX5, OtAPX1, OtAPX3a, OtAPX3b, OtAPX3c, OtAPX4a, OtAPX4b, OtAPX5a, OtAPX5b, SlAPX1, SlAPX2, SlAPX3a, SlAPX3b, SlAPX4a, SlAPX4b, SlAPX5a, SlAPX5b, SlAPX5c, SmAPX1, SmAPX2, SmAPX3a, SmAPX3b, SmAPX4, SmAPX5a, SmAPX5b, XvAPX1, XvAPX2, XvAPX3a, XvAPX3b, XvAPX3c, XvAPX4a, XvAPX4b, XvAPX5a, XvAPX5b, XvAPX5c, XvAPX5d
GPX
Motif 1	GFEILAFPCNQFGGQEPGSNEEIKZFACTRFKAEFPIFDKVDVNGPNTAP	50	35	BhGPX1, BhGPX2, BhGPX3a, BhGPX3b, BhGPX3c, BhGPX4a, BhGPX4b, BhGPX4c, BhGPX5, GPX1, GPX2, GPX3, GPX4, GPX5, GPX6, GPX7, GPX8, OtGPX1, OtGPX2, OtGPX4a, OtGPX4b, SlGPX2, SlGPX3a, SlGPX3b, SmGPX2, SmGPX3a, SmGPX3b, SmGPX3c, XvGPX1, XvGPX2a, XvGPX2b, XvGPX4a, XvGPX4b, XvGPX5a, XvGPX5b
Motif 2	TVKDIDGNDVDLSTYKGKVLLIVNVASKCGLTNSNY	36	33	BhGPX1, BhGPX2, BhGPX3b, BhGPX3c, BhGPX4a, BhGPX4b, BhGPX4c, BhGPX5, GPX1, GPX2, GPX3, GPX4, GPX5, GPX6, GPX7, GPX8, OtGPX1, OtGPX2, OtGPX4a, OtGPX4b, OtGPX5, SlGPX2, SlGPX3a, SmGPX2, SmGPX3a, SmGPX3b, XvGPX1, XvGPX2a, XvGPX2b, XvGPX4a, XvGPX4b, XvGPX5a, XvGPX5b
Motif 3	GDSIKWNFTKFLVDKDGKVVERYAPTTSPLSIEKDIKKLL	40	33	BhGPX1, BhGPX2, BhGPX3a, BhGPX3b, BhGPX4a, BhGPX4b, BhGPX4c, BhGPX5, GPX1, GPX2, GPX3, GPX4, GPX5, GPX6, GPX7, GPX8, OtGPX1, OtGPX2, OtGPX4a, OtGPX4b, SlGPX2, SlGPX3a, SlGPX3b, SmGPX2, SmGPX3a, SmGPX3b, SmGPX3c, XvGPX1, XvGPX2a, XvGPX2b, XvGPX4b, XvGPX5a, XvGPX5b
Motif 4	ELNZLYEKYK	10	33	BhGPX1, BhGPX2, BhGPX3a, BhGPX3b, BhGPX3c, BhGPX4a, BhGPX4b, BhGPX4c, GPX1, GPX2, GPX3, GPX4, GPX5, GPX6, GPX7, GPX8, OtGPX2, OtGPX4a, OtGPX4b, SlGPX2, SlGPX3a, SlGPX3b, SmGPX2, SmGPX3a, SmGPX3b, SmGPX3c, XvGPX1, XvGPX2a, XvGPX2b, XvGPX4a, XvGPX4b, XvGPX5a, XvGPX5b
Motif 5	YKFLKSSKGG	10	32	BhGPX1, BhGPX2, BhGPX3a, BhGPX3b, BhGPX4a, BhGPX4b, BhGPX4c, BhGPX5, GPX1, GPX2, GPX3, GPX4, GPX5, GPX6, GPX7, GPX8, OtGPX1, OtGPX2, OtGPX4a, OtGPX4b, OtGPX5, SlGPX2, SlGPX3a, SmGPX2, SmGPX3a, SmGPX3b, XvGPX1, XvGPX2a, XvGPX2b, XvGPX4b, XvGPX5a, XvGPX5b
Motif 6	VAAAAASEKSIHDF	14	19	BhGPX1, BhGPX2, BhGPX3b, BhGPX4c, GPX1, GPX4, GPX5, GPX6, GPX7, OtGPX1, OtGPX2, OtGPX4a, OtGPX4b, SlGPX2, SmGPX2, XvGPX1, XvGPX2a, XvGPX2b, XvGPX4b
Motif 7	MASTAATASAIFTASFPSFNSQKSEFLRFTPSLPSGRPRSZAWEFKLTQN	50	2	XvGPX2a, XvGPX2b
Motif 8	MADELPSSIY	10	7	GPX2, GPX8, OtGPX5, SlGPX3a, SmGPX3b, XvGPX5a, XvGPX5b
Motif 9	VSGSRPRKVWLPP	13	2	SlGPX2, SmGPX2
Motif 10	ATFLAPSLKFSTGTSKSANLSNGFSVKSSNNPGFLLKSRNF	41	3	BhGPX2, GPX1, GPX7
Motif 11	CSKLSVFVPKRTAG	14	2	XvGPX2a, XvGPX2b
Motif 12	LPRDRRWIKQR	11	2	BhGPX2, GPX3
Motif 13	WLWSFVJRKKRCRPPPR	17	2	SmGPX3c, XvGPX4b
Motif 14	GRRFVFGVLGAGIAGPIAWGAGK	23	2	SlGPX2, SmGPX2
Motif 15	MVSMTVSSVLPGH	13	2	BhGPX2, GPX1
Motif 16	LCCCRSCPNGLQAW	14	2	XvGPX4b, XvGPX5b
Motif 17	CRKFDDIDNIQKAMDG	16	2	BhGPX2, XvGPX4b
Motif 18	PARLAAWVGPSLARPRFRR	19	2	OtGPX2, OtGPX4b
Motif 19	IRLLFJCRMS	10	2	GPX6, SlGPX2
Motif 20	IRNISLDISD	10	2	BhGPX1, BhGPX2, BhGPX3a, BhGPX3b, BhGPX3c, BhGPX4a, BhGPX4b, BhGPX4c, BhGPX5, GPX1, GPX2, GPX3, GPX4, GPX5, GPX6, GPX7, GPX8, OtGPX1, OtGPX2, OtGPX4a, OtGPX4b, OtGPX5, SlGPX2, SlGPX3a, SlGPX3b, SmGPX2, SmGPX3a, SmGPX3b, SmGPX3c, XvGPX1, XvGPX2a, XvGPX2b, XvGPX4a, XvGPX4b, XvGPX5a, XvGPX5b
CAT
Motif 1	HEDKFDFDPLDVTKTWPEDILPLQPVGRLVLNKNIDNFFAENEQLAFCPAJVVPGIYYSDDKLLQTRIFSYADTQRHRLGPNYLMLPVNAPKCA	94	16	BhCAT2, CAT1, CAT2, CAT3, OtCAT1, OtCAT2, OtCAT3, SlCAT1, SlCAT3a, SlCAT3b, SmCAT1, SmCAT3a, SmCAT3b, XvCAT2a, XvCAT2b, XvCAT3
Motif 2	EKLANFDRERIPERVVHARGASAKGFFEVTHDVSHLTCADFLRAPGVQTPVIVRFSTVIHERGSPETLRDPRGFAVKFYTREGNFDLVGNNFPVFFVRDGMKFPDMVHALKPNPK	115	15	BhCAT1a, BhCAT2, CAT1, CAT2, CAT3, OtCAT1, OtCAT2, SlCAT1, SlCAT3a, SlCAT3b, SmCAT1, SmCAT3a, SmCAT3b, XvCAT2b, XvCAT3
Motif 3	SHHPESLHMFTFLFDDVGIPABYRHMEGFGVNTYTLINKAGKAHYVKFHWKPTCGVKNLLEEEAVTVGGSNHSHATKDLYDSIAAGNYPEWKLFIQTI	98	15	BhCAT2, CAT1, CAT2, CAT3, OtCAT1, OtCAT2, SlCAT1, SlCAT3a, SlCAT3b, SmCAT1, SmCAT3a, SmCAT3b, XvCAT2a, XvCAT2b, XvCAT3
Motif 4	DPDRQERFIKRWVDALSDPRVTHEIRSIWISYWSQADKSLGQKJASRLNVKPSM	54	13	BhCAT2, CAT1, CAT2, CAT3, OtCAT1, OtCAT2, OtCAT3, SlCAT3a, SlCAT3b, SmCAT3a, SmCAT3b, XvCAT2b, XvCAT3
Motif 5	HHNNHHEGFMNFMHRDEEVBYFPSRFDPVRHAERYPI	37	14	BhCAT2, CAT1, CAT2, CAT3, OtCAT1, OtCAT2, OtCAT3, SlCAT3a, SlCAT3b, SmCAT3a, SmCAT3b, XvCAT2a, XvCAT2b, XvCAT3
Motif 6	YNSPYFTTNSGAPVWNNNSSLTVGSRGPILLEDYHL	36	15	BhCAT1a, BhCAT2, CAT1, CAT2, CAT3, OtCAT1, OtCAT2, SlCAT1, SlCAT3a, SlCAT3b, SmCAT1, SmCAT3a, SmCAT3b, XvCAT1, XvCAT3
Motif 7	LSGKREKCVIEKENNFKQPGERYRSW	26	12	BhCAT2, CAT1, CAT2, CAT3, OtCAT1, OtCAT2, OtCAT3, SlCAT3b, SmCAT3a, SmCAT3b, XvCAT2b, XvCAT3
Motif 8	HIQENWRILD	10	13	BhCAT2, CAT1, CAT2, CAT3, OtCAT1, OtCAT2, OtCAT3, SlCAT3a, SlCAT3b, SmCAT3a, XvCAT2a, XvCAT2b, XvCAT3
Motif 9	MDPYKYRPSS	10	11	CAT1, CAT2, CAT3, OtCAT1, OtCAT2, SlCAT3a, SlCAT3b, SmCAT3a, SmCAT3b, XvCAT1, XvCAT3
Motif 10	HEGGIVGRFPPRKWEEQDDFEQPRLLWKQMSEEDKEQTVKNIANHIRGAAEFIQERQMGLFRKCDGELASRIEEKLQEKKKQGEPYTMIA	90	2	SlCAT1, SmCAT1
Motif 11	KGFFEVTHDVSHLTCADFLRAPGVQTP	27	3	OtCAT3, XvCAT1, XvCAT2a
Motif 12	VQTYARDGAMVVSENGGSKPNYYPNS	26	2	BhCAT1a, BhCAT1b, BhCAT2, CAT1, CAT2, CAT3, OtCAT1, OtCAT2, OtCAT3, SlCAT1, SlCAT3a, SlCAT3b, SmCAT1, SmCAT3a, SmCAT3b, XvCAT1, XvCAT2a, XvCAT2b, XvCAT3
SOD
Motif 1	VTGRISGLTPGLHGFHVHAFGDTTNGCISTGPHFNPTGKEHGAPEDEVRHAGDLGNITAGADGVAEITITDSQIPLSGPNSIVGRAVVVHADPDDLGKG	99	21	BhSOD3, BhSOD4a, BhSOD5, OtSOD3, OtSOD4a, OtSOD4b, OtSOD5, SODC1, SODC2, SODC3, SlSOD3a, SlSOD3b, SlSOD4a, SmSOD3a, SmSOD3b, SmSOD4b, XvSOD3a, XvSOD3b, XvSOD4a, XvSOD4d, XvSOD5
Motif 2	PLLGIDVWEHAYYLDYKNVRPDYLKN	26	19	BhSOD1a, BhSOD1b, BhSOD2, OtSOD1, OtSOD2, SODF1, SODF2, SODF3, SODM1, SODM2, SlSOD1, SlSOD2, SmSOD1a, SmSOD1b, SmSOD2, XvSOD1, XvSOD2a, XvSOD2b, XvSOD2c
Motif 3	GGGEPPHGSLLSAIDKDFGSLEALIKKFNAEAAALFGSGWVWLALKKEKK	50	19	BhSOD1a, BhSOD1b, BhSOD2, OtSOD1, OtSOD2, SODF1, SODF2, SODF3, SODM1, SODM2, SlSOD1, SlSOD2, SmSOD1a, SmSOD1b, SmSOD2, XvSOD1, XvSOD2a, XvSOD2b, XvSOD2c
Motif 4	YELPPPPYDLDALEPAISRETLELHWGKHHRAYVDNLNKQJEQTE	45	14	BhSOD1a, BhSOD1b, BhSOD2, OtSOD2, SODF1, SODF2, SODF3, SODM1, SODM2, SlSOD1, SlSOD2, SmSOD1b, SmSOD2, XvSOD1
Motif 5	GHELSKSTGNAGGRVACGV	19	20	BhSOD3, BhSOD4a, BhSOD5, OtSOD3, OtSOD4a, OtSOD4b, SODC1, SODC2, SODC3, SlSOD3a, SlSOD3b, SlSOD4a, SmSOD3a, SmSOD3b, SmSOD4b, SmSOD5, XvSOD3a, XvSOD3b, XvSOD4d, XvSOD5
Motif 6	LEEIILATYNNGBPLPAFNNAAQAWNHDFFWESMKP	36	9	BhSOD1a, BhSOD1b, SODF1, SODF2, SODF3, SlSOD1, SmSOD1a, SmSOD1b, XvSOD1
Motif 7	SEGVEGVVTFTQEGDGPTT	19	19	BhSOD3, BhSOD4a, OtSOD3, OtSOD4a, OtSOD4b, SODC1, SODC2, SlSOD3a, SlSOD3b, SlSOD4a, SlSOD5, SmSOD3a, SmSOD4b, SmSOD5, XvSOD3a, XvSOD3b, XvSOD4a, XvSOD4b, XvSOD4d
Motif 8	DFLVSAAVAEFKGPVIFGVVRLAQVSMELARIEATFSGLSPGKHGWSINEFGDLTRGAASTGKIFNPENY	70	5	BhSOD4b, OtSOD4c, SlSOD4b, SmSOD4a, XvSOD4c
Motif 9	LEAGENGEAQFSGTKEKLRVADLIGRAIAVYATEDKSDPGIAAAVIARSAGVGENYKKLCTCDGTTIWES	70	5	BhSOD4b, OtSOD4c, SlSOD4b, SmSOD4a, XvSOD4c
Motif 10	JPELMTEYMVDMKCEGCVKAVKNKLZTLDGIKNIDVDLSNQVVRVLGSLPVKIMLDALZQTGRKARLIGQ	70	4	BhSOD4b, OtSOD4c, SlSOD4b, XvSOD4c
Motif 11	JWKLVNWKYASARLEKAKA	19	18	BhSOD1a, BhSOD1b, BhSOD2, OtSOD1, OtSOD2, SODF1, SODF2, SODF3, SODM1, SODM2, SlSOD1, SmSOD1a, SmSOD1b, SmSOD2, XvSOD1, XvSOD2a, XvSOD2b, XvSOD2c
Motif 12	VVVKTTNAQBPLVT	14	17	BhSOD1a, BhSOD1b, BhSOD2, OtSOD1, OtSOD2, SODF1, SODF2, SODF3, SODM1, SODM2, SmSOD1a, SmSOD1b, SmSOD2, XvSOD1, XvSOD2a, XvSOD2b, XvSOD2c
Motif 13	AVKKGDASAVVKLQSAIKFNGGGHVNHSIFWKNLAP	36	5	OtSOD2, SODM1, SODM2, SlSOD2, SmSOD2
Motif 14	MVKAVAVLKG	10	22	BhSOD3, BhSOD4a, BhSOD5, OtSOD3, OtSOD4a, OtSOD4b, OtSOD5, SODC1, SODC2, SODC3, SlSOD3a, SlSOD3b, SlSOD4a, SlSOD5, SmSOD3b, SmSOD5, XvSOD3a, XvSOD3b, XvSOD4a, XvSOD4b, XvSOD4d, XvSOD5
Motif 15	VHGIIQGLKPGLHGFHIHALGDLSNGCNSLGPHYNPLGREHNDPAGIDRH	50	4	OtSOD4d, SlSOD5, SmSOD5, XvSOD4b
Motif 16	MQALLAAMAAHAVAAAAAAVASPPSLFPASVSSPRPFQSSFLAAQPLRTPPSKQASLRLTAASPQRPLMV	70	2	XvSOD3a, XvSOD3b
Motif 17	DMNLAKALETLVEGLPVALSGSRARMLVPRKSLRFEIRTYI	41	2	XvSOD4a, XvSOD4b
Motif 18	FVNLGEPNIP	10	5	BhSOD1b, OtSOD1, SODF3, SlSOD1, SmSOD1a
Motif 19	QIPLAGPNSIIGRAVVVHADPDDLGK	26	3	BhSOD1a, BhSOD1b, BhSOD2, BhSOD3, BhSOD4a, BhSOD4b, BhSOD5, OtSOD1, OtSOD2, OtSOD3, OtSOD4a, OtSOD4b, OtSOD4c, OtSOD4d, OtSOD5, SODC1, SODC2, SODC3, SODF1, SODF2, SODF3, SODM1, SODM2, SlSOD1, SlSOD2, SlSOD3a, SlSOD3b, SlSOD4a, SlSOD4b, SlSOD5, SmSOD1a, SmSOD1b, SmSOD2, SmSOD3a, SmSOD3b, SmSOD4a, SmSOD4b, SmSOD5, XvSOD1, XvSOD2a, XvSOD2b, XvSOD2c, XvSOD3a, XvSOD3b, XvSOD4a, XvSOD4b, XvSOD4c, XvSOD…

## Sheet: TableS7.cis-element
Table S7. Cis-elements predicted in promoter sequences.
APX
Cis-element	Description	bhy	oth	sle	xvi	smo
3-AF1 binding site	light responsive element	BhAPX5	.	.	XvAPX4b	SmAPX3a, SmAPX5b
A-box	cis-acting regulatory element	BhAPX3	OtAPX3a, OtAPX3c, OtAPX4a, OtAPX4b	SlAPX1, SlAPX3a, SlAPX3b, SlAPX5a, SlAPX5b, SlAPX5c	XvAPX3a, XvAPX3c, XvAPX4b, XvAPX5a, XvAPX5b	SmAPX1, SmAPX3b, SmAPX4, SmAPX5b
AAAC-motif	light responsive element	.	.	.	XvAPX5a, XvAPX5b	.
AAGAA-motif		BhAPX1, BhAPX2, BhAPX4, BhAPX5	OtAPX3a, OtAPX3b, OtAPX5a	SlAPX2, SlAPX4a	XvAPX1, XvAPX2, XvAPX4a, XvAPX4b	SmAPX1, SmAPX2, SmAPX3a, SmAPX5a, SmAPX5b
ABRE	cis-acting element involved in the abscisic acid responsiveness	BhAPX3	OtAPX3a, OtAPX3b, OtAPX3c, OtAPX4a, OtAPX4b, OtAPX5a, OtAPX5b	SlAPX1, SlAPX3a, SlAPX3b, SlAPX4a, SlAPX4b, SlAPX5a	XvAPX1, XvAPX2, XvAPX3b, XvAPX4a, XvAPX4b, XvAPX5c, XvAPX5d	SmAPX1, SmAPX2, SmAPX3b, SmAPX4, SmAPX5a, SmAPX5b
ABRE2		.	OtAPX3c	SlAPX1, SlAPX5a	XvAPX3b, XvAPX4a	SmAPX4, SmAPX5a
ABRE3a		BhAPX1, BhAPX3, BhAPX4, BhAPX5	OtAPX1, OtAPX3a, OtAPX3b, OtAPX4b, OtAPX5b	SlAPX4b, SlAPX5b, SlAPX5c	XvAPX1, XvAPX3a, XvAPX3b, XvAPX3c, XvAPX4b, XvAPX5a, XvAPX5b, XvAPX5c, XvAPX5d	SmAPX5a
ABRE4		BhAPX1, BhAPX3, BhAPX4, BhAPX5	OtAPX1, OtAPX3a, OtAPX3b, OtAPX4b, OtAPX5b	SlAPX4b, SlAPX5b, SlAPX5c	XvAPX1, XvAPX3a, XvAPX3b, XvAPX3c, XvAPX4b, XvAPX5a, XvAPX5b, XvAPX5c, XvAPX5d	SmAPX5a
AC-I		BhAPX5	OtAPX3c, OtAPX4b	.	.	.
AC-II		.	OtAPX3a, OtAPX3c	.	.	.
ACE	cis-acting element involved in light responsiveness	.	OtAPX4b	.	.	.
AE-box	part of a module for light response	.	OtAPX3b, OtAPX4b	SlAPX1, SlAPX3b, SlAPX5a, SlAPX5c	XvAPX3a, XvAPX3c	SmAPX3a, SmAPX3b, SmAPX5a
AP-1		BhAPX3	.	.	.	.
ARE	cis-acting regulatory element essential for the anaerobic induction	BhAPX1, BhAPX2, BhAPX4, BhAPX5	OtAPX3a, OtAPX3b, OtAPX5a, OtAPX5b	SlAPX1, SlAPX2, SlAPX4a, SlAPX4b, SlAPX5a, SlAPX5b, SlAPX5c	XvAPX2, XvAPX3b, XvAPX4b, XvAPX5c, XvAPX5d	SmAPX1, SmAPX2, SmAPX3a, SmAPX4, SmAPX5b
AT-rich element	binding site of AT-rich DNA binding protein (ATBP-1)	BhAPX3, BhAPX4	.	SlAPX5b, SlAPX5c	XvAPX3b	SmAPX1
AT-rich sequence	element for maximal elicitor-mediated activation (2copies)	.	OtAPX3b	.	.	.
AT1-motif	part of a light responsive module	.	.	.	XvAPX3b	.
ATC-motif	part of a conserved DNA module involved in light responsiveness	BhAPX3	OtAPX3a	.	.	.
ATCT-motif	part of a conserved DNA module involved in light responsiveness	BhAPX4	OtAPX5b	.	XvAPX1	.
AT~ABRE		.	.	.	XvAPX5c	.
AT~TATA-box		BhAPX1, BhAPX2, BhAPX3, BhAPX4, BhAPX5	OtAPX3a, OtAPX3c, OtAPX4b, OtAPX5a	SlAPX3b	XvAPX1, XvAPX2, XvAPX3a, XvAPX3b, XvAPX3c, XvAPX4a, XvAPX4b, XvAPX5a, XvAPX5b, XvAPX5c, XvAPX5d	.
AuxRR-core	cis-acting regulatory element involved in auxin responsiveness	.	OtAPX1, OtAPX3a, OtAPX3b, OtAPX5b	SlAPX5a	XvAPX1, XvAPX4a	.
Box 4	part of a conserved DNA module involved in light responsiveness	BhAPX1, BhAPX2, BhAPX3, BhAPX4, BhAPX5	OtAPX1, OtAPX3a, OtAPX3c, OtAPX4b, OtAPX5b	SlAPX4b, SlAPX5a	XvAPX1, XvAPX2, XvAPX3a, XvAPX3b, XvAPX3c, XvAPX4a, XvAPX4b, XvAPX5a, XvAPX5b, XvAPX5c, XvAPX5d	SmAPX4
Box II	part of a light responsive element	.	OtAPX3c	.	.	SmAPX4
Box II -like sequence	cis-acting regulatory element	.	OtAPX4b	.	XvAPX3a, XvAPX3c	.
Box III	protein binding site	BhAPX3	.	.	XvAPX5d	.
CAAT-box	common cis-acting element in promoter and enhancer regions	BhAPX5	OtAPX1, OtAPX4a, OtAPX5b	.	XvAPX1, XvAPX3b, XvAPX5c	SmAPX1
CARE		.	OtAPX4a	SlAPX2, SlAPX3b, SlAPX4b	XvAPX1	SmAPX1
CAT-box	cis-acting regulatory element related to meristem expression	BhAPX5	OtAPX3a, OtAPX3b, OtAPX3c, OtAPX4a, OtAPX4b, OtAPX5b	SlAPX1, SlAPX3a, SlAPX5a, SlAPX5c	XvAPX1, XvAPX4a, XvAPX4b	SmAPX1, SmAPX2, SmAPX3a, SmAPX4, SmAPX5a, SmAPX5b
CCAAT-box	MYBHv1 binding site	BhAPX1, BhAPX2, BhAPX3, BhAPX4	OtAPX1, OtAPX3a, OtAPX3c, OtAPX4a, OtAPX4b, OtAPX5b	SlAPX4b, SlAPX5b, SlAPX5c	XvAPX4a, XvAPX4b, XvAPX5c	SmAPX2, SmAPX3b, SmAPX4, SmAPX5a, SmAPX5b
CCGTCC motif		BhAPX3	OtAPX3a, OtAPX3c, OtAPX4a, OtAPX4b	SlAPX1, SlAPX3a, SlAPX3b, SlAPX5a, SlAPX5b, SlAPX5c	XvAPX3a, XvAPX3c, XvAPX4b, XvAPX5a, XvAPX5b	SmAPX1, SmAPX3b, SmAPX4, SmAPX5b
CCGTCC-box		BhAPX3	OtAPX3a, OtAPX3c, OtAPX4a, OtAPX4b	SlAPX1, SlAPX3a, SlAPX3b, SlAPX5a, SlAPX5b, SlAPX5c	XvAPX3a, XvAPX3c, XvAPX4b, XvAPX5a, XvAPX5b	SmAPX1, SmAPX3b, SmAPX4, SmAPX5b
CTAG-motif		BhAPX2	OtAPX3a, OtAPX4a, OtAPX5a	SlAPX5a	XvAPX3a, XvAPX3c	.
DRE core		.	OtAPX3a, OtAPX4a, OtAPX4b	SlAPX1, SlAPX2, SlAPX4a, SlAPX5b, SlAPX5c	XvAPX2, XvAPX4a	SmAPX1, SmAPX2, SmAPX3b, SmAPX4
DRE1		BhAPX2	.	.	XvAPX4b, XvAPX5a, XvAPX5b	.
E2Fb		.	OtAPX5a	SlAPX2	.	.
ERE		BhAPX2, BhAPX3, BhAPX4	OtAPX3b, OtAPX5a	SlAPX3b	XvAPX1, XvAPX2, XvAPX3a, XvAPX3b, XvAPX3c, XvAPX4a, XvAPX4b, XvAPX5a, XvAPX5b, XvAPX5c, XvAPX5d	SmAPX3a
F-box		.	.	SlAPX5b, SlAPX5c	XvAPX1	.
G-box	cis-acting regulatory element involved in light responsiveness	BhAPX1, BhAPX3, BhAPX4, BhAPX5	OtAPX1, OtAPX3a, OtAPX3b, OtAPX3c, OtAPX4a, OtAPX4b, OtAPX5a, OtAPX5b	SlAPX1, SlAPX2, SlAPX3a, SlAPX3b, SlAPX4a, SlAPX4b, SlAPX5a, SlAPX5b, SlAPX5c	XvAPX1, XvAPX2, XvAPX3a, XvAPX3b, XvAPX3c, XvAPX4a, XvAPX4b, XvAPX5a, XvAPX5b, XvAPX5c, XvAPX5d	SmAPX1, SmAPX2, SmAPX3a, SmAPX3b, SmAPX4, SmAPX5a, SmAPX5b
GA-motif	part of a light responsive element	BhAPX4	OtAPX3b	SlAPX5b, SlAPX5c	XvAPX4b	.
GARE-motif	gibberellin-responsive element	BhAPX1	OtAPX1, OtAPX3b, OtAPX5a	SlAPX3b, SlAPX4b	XvAPX2, XvAPX5a, XvAPX5b	SmAPX3a
GATA-motif	part of a light responsive element	BhAPX2, BhAPX5	OtAPX3c, OtAPX4a, OtAPX5a, OtAPX5b	SlAPX2, SlAPX4a, SlAPX4b, SlAPX5a	XvAPX2, XvAPX4b, XvAPX5a, XvAPX5b	SmAPX5a
GC-motif	enhancer-like element involved in anoxic specific inducibility	.	OtAPX3a, OtAPX3b, OtAPX3c, OtAPX4a	SlAPX1, SlAPX3a	XvAPX1	SmAPX1, SmAPX2, SmAPX5b
GC-repeat	?	.	.	SlAPX3a	.	.
GCN4_motif	cis-regulatory element involved in endosperm expression	.	.	SlAPX3b	.	.
GRA		.	OtAPX3b	.	.	.
GT1-motif	light responsive element	BhAPX1, BhAPX2, BhAPX3, BhAPX5	OtAPX1, OtAPX3b, OtAPX4b, OtAPX5a, OtAPX5b	SlAPX1, SlAPX4a, SlAPX4b	XvAPX1, XvAPX2, XvAPX3a, XvAPX3b, XvAPX3c, XvAPX4b	.
GTGGC-motif	part of a light responsive element	.	OtAPX3a	SlAPX5b, SlAPX5c	XvAPX4a	SmAPX3a
Gap-box	part of a light responsive element	BhAPX2	.	.	.	SmAPX5b
H-box		.	.	.	.	SmAPX3a
HD-Zip 3	protein binding site	.	.	.	XvAPX2	.
HMG-TATA-region	cis-acting regulatory element	.	.	.	XvAPX5c, XvAPX5d	.
I-box	part of a light responsive element	.	.	SlAPX2, SlAPX5b, SlAPX5c	XvAPX1, XvAPX2, XvAPX4b	SmAPX3b
LAMP-element	part of a light responsive element	.	OtAPX3c	SlAPX2, SlAPX3b	.	.
LTR	cis-acting element involved in low-temperature responsiveness	BhAPX1, BhAPX3, BhAPX4	OtAPX3a, OtAPX3b, OtAPX4a	SlAPX2, SlAPX3b, SlAPX4a, SlAPX4b, SlAPX5a, SlAPX5b, SlAPX5c	XvAPX2, XvAPX3a, XvAPX3b, XvAPX3c, XvAPX4b, XvAPX5a	SmAPX1, SmAPX2, SmAPX3a
MBS	MYB binding site involved in drought-inducibility	BhAPX1, BhAPX2, BhAPX5	OtAPX1, OtAPX3c, OtAPX4a, OtAPX5a	SlAPX2, SlAPX3b, SlAPX4a, SlAPX5c	XvAPX3b, XvAPX4b, XvAPX5c, XvAPX5d	SmAPX4, SmAPX5b
MBSI	MYB binding site involved in flavonoid biosynthetic genes regulation	.	.	SlAPX3b	XvAPX2, XvAPX5a, XvAPX5b	.
MRE	MYB binding site involved in light responsiveness	BhAPX1, BhAPX2	OtAPX4a, OtAPX4b	SlAPX1	XvAPX3b, XvAPX4a	SmAPX5a
MSA-like	cis-acting element involved in cell cycle regulation	BhAPX1, BhAPX4	OtAPX1	SlAPX4b	XvAPX4a, XvAPX4b	SmAPX4, SmAPX5a
MYB		BhAPX1, BhAPX2, BhAPX3, BhAPX4, BhAPX5	OtAPX1, OtAPX3a, OtAPX3b, OtAPX3c, OtAPX4a, OtAPX4b, OtAPX5a, OtAPX5b	SlAPX2, SlAPX3a, SlAPX3b, SlAPX4a, SlAPX4b, SlAPX5a, SlAPX5b, SlAPX5c	XvAPX1, XvAPX2, XvAPX3a, XvAPX3b, XvAPX3c, XvAPX4a, XvAPX4b, XvAPX5a, XvAPX5b, XvAPX5c, XvAPX5d	SmAPX1, SmAPX2, SmAPX3a, SmAPX3b, SmAPX4, SmAPX5a, SmAPX5b
MYB recognition site		BhAPX1, BhAPX2, BhAPX3, BhAPX4	OtAPX1, OtAPX3a, OtAPX3c, OtAPX4a, OtAPX4b, OtAPX5b	SlAPX4b, SlAPX5b, SlAPX5c	XvAPX4a, XvAPX4b, XvAPX5c	SmAPX2, SmAPX3b, SmAPX4, SmAPX5a, SmAPX5b
MYB-like sequence		BhAPX1, BhAPX3, BhAPX5	OtAPX3b, OtAPX3c, OtAPX5a	SlAPX4a, SlAPX4b, SlAPX5a, SlAPX5c	XvAPX2, XvAPX4a, XvAPX4b	.
MYC		BhAPX1, BhAPX2, BhAPX3, BhAPX4, BhAPX5	OtAPX1, OtAPX3b, OtAPX3c, OtAPX4a, OtAPX4b, OtAPX5a, OtAPX5b	SlAPX1, SlAPX2, SlAPX3a, SlAPX3b, SlAPX4a, SlAPX4b, SlAPX5a, SlAPX5b, SlAPX5c	XvAPX1, XvAPX2, XvAPX3a, XvAPX3b, XvAPX3c, XvAPX4a, XvAPX4b, XvAPX5a, XvAPX5b, XvAPX5c	SmAPX1, SmAPX3a, SmAPX3b, SmAPX4, SmAPX5a, SmAPX5b
Myb-binding site		BhAPX1, BhAPX3	OtAPX1, OtAPX3b, OtAPX3c, OtAPX4a, OtAPX4b, OtAPX5a	SlAPX2, SlAPX3b, SlAPX4a, SlAPX4b, SlAPX5a, SlAPX5b, SlAPX5c	XvAPX2, XvAPX5a, XvAPX5b, XvAPX5c	SmAPX1, SmAPX2, SmAPX3a, SmAPX4
NON-box	cis-acting regulatory element related to meristem specific activation	.	.	SlAPX1	.	.
O2-site	cis-acting regulatory element involved in zein metabolism regulation	BhAPX3, BhAPX5	OtAPX3b	SlAPX1, SlAPX4a, SlAPX5b, SlAPX5c	XvAPX1, XvAPX2, XvAPX3b, XvAPX4b, XvAPX5c, XvAPX5d	.
P-box	gibberellin-responsive element	BhAPX1, BhAPX3	OtAPX1, OtAPX3a, OtAPX3b, OtAPX5a, OtAPX5b	SlAPX2, SlAPX3b, SlAPX5a, SlAPX5c	XvAPX4a, XvAPX5a, XvAPX5b	SmAPX3a, SmAPX4, SmAPX5b
Pc-CMA2c	part of a light responsive element	.	.	.	.	SmAPX4
RY-element	cis-acting regulatory element involved in seed-specific regulation	.	OtAPX3a	.	.	.
SARE	cis-acting element involved in salicylic acid responsiveness	.	.	.	.	SmAPX3b
Sp1	light responsive element	.	OtAPX3a, OtAPX3b, OtAPX3c, OtAPX4a, OtAPX4b, OtAPX5b	SlAPX2, SlAPX4a, SlAPX4b, SlAPX5a	XvAPX2	SmAPX4, SmAPX5a, SmAPX5b
TATA		BhAPX1, BhAPX2, BhAPX3	OtAPX3c, OtAPX5a	.	XvAPX1, XvAPX2, XvAPX3b, XvAPX4a, XvAPX4b, XvAPX5a, XvAPX5b, XvAPX5c, XvAPX5d	SmAPX3a
TATA-box	core promoter element around -30 of transcription start	BhAPX1, BhAPX2, BhAPX3, BhAPX4, BhAPX5	OtAPX1, OtAPX3a, OtAPX3b, OtAPX3c, OtAPX4a, OtAPX4b, OtAPX5a, OtAPX5b	SlAPX2, SlAPX3a, SlAPX3b, SlAPX4b, SlAPX5b, SlAPX5c	XvAPX1, XvAPX2, XvAPX3a, XvAPX3b, XvAPX3c, XvAPX4a, XvAPX4b, XvAPX5a, XvAPX5b, XvAPX5c, XvAPX5d	SmAPX1, SmAPX2, SmAPX3a, SmAPX5a, SmAPX5b
TATC-box	cis-acting element involved in gibberellin-responsiveness	BhAPX3	OtAPX4b	SlAPX3a	XvAPX2, XvAPX3b, XvAPX4b, XvAPX5d	SmAPX2, SmAPX5b
TC-rich repeats	cis-acting element involved in defense and stress responsiveness	BhAPX5	OtAPX5a	.	XvAPX3b	SmAPX4
TCA		BhAPX3, BhAPX4	OtAPX4b	SlAPX4b, SlAPX5a	XvAPX3b, XvAPX4a, XvAPX4b, XvAPX5a, XvAPX5b	SmAPX4
TCA-element	cis-acting element involved in salicylic acid responsiveness	BhAPX1, BhAPX4	OtAPX1, OtAPX3a, OtAPX3b, OtAPX4a, OtAPX4b	SlAPX3b, SlAPX4a	.	SmAPX1, SmAPX3a, SmAPX3b, SmAPX5a, SmAPX5b
TCCC-motif	part of a light responsive element	BhAPX3	OtAPX1, OtAPX5a, OtAPX5b	SlAPX2, SlAPX5a	XvAPX4a, XvAPX4b, XvAPX5a, XvAPX5b, XvAPX5c	SmAPX5a
TCT-motif	part of a light responsive element	BhAPX1, BhAPX2, BhAPX3, BhAPX4	OtAPX1, OtAPX3b, OtAPX4b	SlAPX3a, SlAPX3b, SlAPX4a, SlAPX4b, SlAPX5b, SlAPX5c	XvAPX1, XvAPX2, XvAPX3b, XvAPX4b, XvAPX5a, XvAPX5b	SmAPX1, SmAPX2, SmAPX3a, SmAPX5a, SmAPX5b
TGA-element	auxin-responsive element	BhAPX2, BhAPX4	OtAPX3a, OtAPX4a	SlAPX3b, SlAPX4b, SlAPX5b, SlAPX5c	XvAPX2, XvAPX3a, XvAPX3c, XvAPX5a, XvAPX5b	SmAPX5b
Unnamed_1	cis-acting element involved in phytochrome down-regulation expression	.	OtAPX3a	.	.	.
Unnamed__1	60K protein binding site	BhAPX4	OtAPX3c, OtAPX4a	SlAPX4a, SlAPX5a	XvAPX3b, XvAPX5a, XvAPX5b, XvAPX5c, XvAPX5d	SmAPX4
Unnamed__10		.	OtAPX5b	SlAPX1, SlAPX5a	.	SmAPX5a
Unnamed__12		.	OtAPX5b	SlAPX1, SlAPX5a	.	SmAPX5a
Unnamed__14		.	OtAPX5b	SlAPX1, SlAPX5a	.	SmAPX5a
Unnamed__16		BhAPX1	OtAPX3a, OtAPX5b	.	.	SmAPX2
Unnamed__2		.	OtAPX3a, OtAPX3b, OtAPX3c, OtAPX5b	SlAPX1, SlAPX2, SlAPX3a, SlAPX5b, SlAPX5c	XvAPX3a, XvAPX3c, XvAPX4b	SmAPX1, SmAPX3a, SmAPX3b, SmAPX5b
Unnamed__5	SEF1 factor binding site	.	.	.	XvAPX3a, XvAPX3c	.
Unnamed__6		BhAPX4, BhAPX5	OtAPX1, OtAPX4b, OtAPX5a	.	XvAPX3a, XvAPX3b, XvAPX3c, XvAPX4a, XvAPX5a, XvAPX5b, XvAPX5d	.
Unnamed__8		.	OtAPX5b	SlAPX1, SlAPX5a	.	SmAPX5a
W box		BhAPX2, BhAPX3, BhAPX5	OtAPX3b, OtAPX3c, OtAPX4b, OtAPX5a	SlAPX3a, SlAPX3b, SlAPX5a	XvAPX2, XvAPX3a, XvAPX3c, XvAPX4a	SmAPX4, SmAPX5a, SmAPX5b
WRE3		BhAPX1	OtAPX1, OtAPX3a, OtAPX3b, OtAPX3c, OtAPX4a, OtAPX4b, OtAPX5b	SlAPX1, SlAPX2, SlAPX3a, SlAPX4b, SlAPX5a, SlAPX5c	XvAPX5c	SmAPX1, SmAPX2, SmAPX3a, SmAPX3b, SmAPX4, SmAPX5a, SmAPX5b
WUN-motif		BhAPX4	OtAPX1, OtAPX3c, OtAPX4a, OtAPX4b, OtAPX5a	.	XvAPX1, XvAPX2, XvAPX3a, XvAPX3c, XvAPX4a, XvAPX5a, XvAPX5b, XvAPX5c, XvAPX5d	SmAPX5a
box S		BhAPX1	OtAPX3c, OtAPX4a, OtAPX5b	SlAPX4b, SlAPX5a	XvAPX2, XvAPX5a, XvAPX5b	SmAPX1, SmAPX2, SmAPX5a
chs-CMA1a	part of a light responsive element	BhAPX1, BhAPX3	.	SlAPX2	XvAPX3a, XvAPX3c, XvAPX5c	.
chs-CMA2a	part of a light responsive element	BhAPX3, BhAPX4	OtAPX3b	.	.	.
chs-Unit 1 m1	part of a light responsive element	.	.	.	XvAPX4a	.
circadian	cis-acting regulatory element involved in circadian control	.	OtAPX3b, OtAPX5a	SlAPX3a, SlAPX5a	XvAPX4b, XvAPX5d	SmAPX4, SmAPX5a, SmAPX5b
dOCT		.	.	.	XvAPX5a	SmAPX1, SmAPX4, SmAPX5a
plant_AP-2-like	?	.	.	.	.	SmAPX4
re2f-1		.	.	SlAPX5a	XvAPX2	SmAPX5b
GPX
Cis-element	Description	bhy	oth	sle	xvi	smo
3-AF1 binding site	light responsive element	BhGPX2	.	.	.	.
A-box	cis-acting regulatory element	BhGPX4a, BhGPX4b	OtGPX1, OtGPX2, OtGPX4a, OtGPX5	SlGPX2, SlGPX3a	XvGPX1, XvGPX5b	SmGPX3b
AAAC-motif	light responsive element	.	.	.	XvGPX2a, XvGPX2b	.
AAGAA-motif		BhGPX1, BhGPX3a, BhGPX3b, BhGPX3c, BhGPX4a, BhGPX4c	OtGPX1, OtGPX4a, OtGPX4b, OtGPX5	SlGPX2, SlGPX3b	XvGPX2a, XvGPX2b, XvGPX5b	SmGPX3a
ABRE	cis-acting element involved in the abscisic acid responsiveness	BhGPX1, BhGPX2, BhGPX3a, BhGPX3b, BhGPX3c, BhGPX4a, BhGPX4b, BhGPX4c, BhGPX5	OtGPX1, OtGPX2, OtGPX4a, OtGPX4b, OtGPX5	SlGPX2, SlGPX3a	XvGPX2a, XvGPX2b, XvGPX4b	SmGPX2, SmGPX3b
ABRE2		BhGPX3a, BhGPX4c	.	.	.	.
ABRE3a		BhGPX1, BhGPX3b, BhGPX3c, BhGPX4c, BhGPX5	OtGPX1, OtGPX2, OtGPX4b	SlGPX2, SlGPX3a, SlGPX3b	XvGPX2a, XvGPX2b, XvGPX4a, XvGPX4b	SmGPX2
ABRE4		BhGPX1, BhGPX3b, BhGPX3c, BhGPX4c, BhGPX5	OtGPX1, OtGPX2, OtGPX4b	SlGPX2, SlGPX3a, SlGPX3b	XvGPX2a, XvGPX2b, XvGPX4a, XvGPX4b	SmGPX2
AC-I		.	OtGPX1, OtGPX5	.	XvGPX5a	.
AC-II		.	.	.	XvGPX2a, XvGPX2b	.
ACE	cis-acting element involved in light responsiveness	BhGPX5	OtGPX2	.	.	.
AE-box	part of a module for light response	BhGPX1, BhGPX2, BhGPX3b, BhGPX3c, BhGPX4a, BhGPX4b	.	.	XvGPX1, XvGPX4b, XvGPX5b	.
AP-1		.	.	.	XvGPX2a, XvGPX2b	.
ARE	cis-acting regulatory element essential for the anaerobic induction	BhGPX3a, BhGPX3b, BhGPX3c, BhGPX4a, BhGPX4c	OtGPX1, OtGPX2, OtGPX4a, OtGPX4b, OtGPX5	SlGPX2, SlGPX3a, SlGPX3b	XvGPX1, XvGPX2a, XvGPX2b, XvGPX5b	SmGPX3a, SmGPX3b
AT-rich element	binding site of AT-rich DNA binding protein (ATBP-1)	BhGPX4b, BhGPX4c	.	.	XvGPX1, XvGPX5b	.
AT-rich sequence	element for maximal elicitor-mediated activation (2copies)	BhGPX3a	.	.	.	.
AT1-motif	part of a light responsive module	.	.	.	XvGPX2a, XvGPX4b	.
ATC-motif	part of a conserved DNA module involved in light responsiveness	.	OtGPX5	.	XvGPX4a, XvGPX4b	.
ATCT-motif	part of a conserved DNA module involved in light responsiveness	BhGPX4a, BhGPX4c	.	SlGPX3a	XvGPX5b	SmGPX3a
AT~ABRE		.	.	SlGPX3a	.	SmGPX2
AT~TATA-box		BhGPX1, BhGPX2, BhGPX3a, BhGPX3b, BhGPX3c, BhGPX4a, BhGPX4b, BhGPX4c	OtGPX1	.	XvGPX1, XvGPX2a, XvGPX2b, XvGPX4a, XvGPX4b, XvGPX5a, XvGPX5b	SmGPX3b
AuxRE	part of an auxin-responsive element	.	OtGPX1	.	.	.
AuxRR-core	cis-acting regulatory element involved in auxin responsiveness	BhGPX4b	OtGPX2	SlGPX3a	XvGPX2a, XvGPX2b, XvGPX5b	.
Box 4	part of a conserved DNA module involved in light responsiveness	BhGPX1, BhGPX2, BhGPX3a, BhGPX4a, BhGPX4b, BhGPX4c	OtGPX1, OtGPX2, OtGPX5	SlGPX3b	XvGPX1, XvGPX2a, XvGPX2b, XvGPX4a, XvGPX4b, XvGPX5a, XvGPX5b	SmGPX3c
Box II	part of a light responsive element	BhGPX3a, BhGPX4c	.	SlGPX3a	.	SmGPX2
Box II -like sequence	cis-acting regulatory element	BhGPX4c	.	.	.	.
Box III	protein binding site	BhGPX1	.	.	.	.
CAAT-box	common cis-acting element in promoter and enhancer regions	.	OtGPX1, OtGPX2, OtGPX5	SlGPX3b	.	SmGPX3a
CAG-motif	part of a light response element	.	.	SlGPX2	.	.
CARE		.	OtGPX4a	.	.	.
CAT-box	cis-acting regulatory element related to meristem expression	BhGPX4b, BhGPX4c	OtGPX1, OtGPX4a, OtGPX4b	SlGPX2, SlGPX3a, SlGPX3b	XvGPX2a, XvGPX2b, XvGPX4b	SmGPX3a, SmGPX3c
CCAAT-box	MYBHv1 binding site	BhGPX3a, BhGPX4a, BhGPX4b	OtGPX2, OtGPX4a, OtGPX5	.	XvGPX2a, XvGPX2b, XvGPX5a	SmGPX2, SmGPX3a, SmGPX3c
CCGTCC motif		BhGPX4a, BhGPX4b	OtGPX1, OtGPX2, OtGPX4a, OtGPX5	SlGPX2, SlGPX3a	XvGPX1, XvGPX5b	SmGPX3b
CCGTCC-box		BhGPX4a, BhGPX4b	OtGPX1, OtGPX2, OtGPX4a, OtGPX5	SlGPX2, SlGPX3a	XvGPX1, XvGPX5b	SmGPX3b
DRE core		BhGPX2, BhGPX4a, BhGPX5	OtGPX4a, OtGPX4b, OtGPX5	SlGPX3a, SlGPX3b	XvGPX1, XvGPX4a, XvGPX4b	SmGPX2, SmGPX3a, SmGPX3b, SmGPX3c
DRE1		BhGPX5	OtGPX1, OtGPX4a	SlGPX3a	.	SmGPX2
ERE		BhGPX1, BhGPX3a, BhGPX4a, BhGPX4b, BhGPX4c	OtGPX1	.	XvGPX1, XvGPX2a, XvGPX2b, XvGPX4a, XvGPX4b, XvGPX5a, XvGPX5b	SmGPX3a
G-box	cis-acting regulatory element involved in light responsiveness	BhGPX1, BhGPX2, BhGPX3a, BhGPX3b, BhGPX3c, BhGPX4a, BhGPX4b, BhGPX4c, BhGPX5	OtGPX1, OtGPX2, OtGPX4a, OtGPX4b, OtGPX5	SlGPX2, SlGPX3a, SlGPX3b	XvGPX1, XvGPX2a, XvGPX2b, XvGPX4a, XvGPX4b, XvGPX5a, XvGPX5b	SmGPX2, SmGPX3c
GA-motif	part of a light responsive element	BhGPX2	OtGPX1	.	XvGPX1	.
GARE-motif	gibberellin-responsive element	BhGPX1, BhGPX2, BhGPX4a, BhGPX4c	OtGPX4a, OtGPX4b	.	XvGPX4b	.
GATA-motif	part of a light responsive element	BhGPX1, BhGPX2, BhGPX4b, BhGPX4c, BhGPX5	OtGPX2, OtGPX5	.	XvGPX2a, XvGPX2b, XvGPX4a, XvGPX4b, XvGPX5a, XvGPX5b	SmGPX3c
GC-motif	enhancer-like element involved in anoxic specific inducibility	BhGPX5	OtGPX1, OtGPX4a, OtGPX4b	SlGPX2	XvGPX4b	SmGPX2, SmGPX3b
GCN4_motif	cis-regulatory element involved in endosperm expression	BhGPX3b, BhGPX3c	.	.	XvGPX5a	.
GGA-motif	part of a light responsive element	BhGPX4a	.	.	.	.
GRA		BhGPX5	.	.	.	.
GT1-motif	light responsive element	BhGPX1, BhGPX3a, BhGPX3b, BhGPX3c, BhGPX4a, BhGPX4b, BhGPX4c	OtGPX1, OtGPX2	.	XvGPX1, XvGPX5a, XvGPX5b	SmGPX3b
GTGGC-motif	part of a light responsive element	.	OtGPX2	.	.	.
Gap-box	part of a light responsive element	.	OtGPX1	.	.	.
HD-Zip 1	element involved in differentiation of the palisade mesophyll cells	.	OtGPX1, OtGPX2	.	XvGPX5b	.
I-box	part of a light responsive element	BhGPX3a, BhGPX3b, BhGPX3c, BhGPX4c	OtGPX1, OtGPX2, OtGPX4a, OtGPX4b	.	XvGPX1, XvGPX5a	SmGPX3c
JERE		.	.	.	.	SmGPX3b
LAMP-element	part of a light responsive element	BhGPX3a	.	.	.	SmGPX3a
LTR	cis-acting element involved in low-temperature responsiveness	BhGPX3a, BhGPX3b, BhGPX3c	OtGPX5	SlGPX2, SlGPX3a	XvGPX1, XvGPX2a, XvGPX2b, XvGPX4a, XvGPX4b, XvGPX5a, XvGPX5b	SmGPX2, SmGPX3a, SmGPX3b, SmGPX3c
MBS	MYB binding site involved in drought-inducibility	BhGPX1, BhGPX2, BhGPX3a, BhGPX4b	OtGPX1, OtGPX2, OtGPX4a, OtGPX4b	SlGPX3b	.	SmGPX2, SmGPX3c
MBSI	MYB binding site involved in flavonoid biosynthetic genes regulation	BhGPX4b	.	.	.	.
MRE	MYB binding site involved in light responsiveness	BhGPX4c	.	SlGPX3b	.	.
MSA-like	cis-acting element involved in cell cycle regulation	.	OtGPX2	.	XvGPX1	SmGPX3a
MYB		BhGPX1, BhGPX2, BhGPX3a, BhGPX3b, BhGPX3c, BhGPX4a, BhGPX4b, BhGPX4c, BhGPX5	OtGPX1, OtGPX2, OtGPX4a, OtGPX4b, OtGPX5	SlGPX2, SlGPX3a, SlGPX3b	XvGPX1, XvGPX2a, XvGPX2b, XvGPX4a, XvGPX4b, XvGPX5a, XvGPX5b	SmGPX2, SmGPX3a, SmGPX3b, SmGPX3c
MYB recognition site		BhGPX3a, BhGPX4a, BhGPX4b	OtGPX2, OtGPX4a, OtGPX5	.	XvGPX2a, XvGPX2b, XvGPX5a	SmGPX2, SmGPX3a, SmGPX3c
MYB-like sequence		BhGPX1, BhGPX3a, BhGPX4a	OtGPX1, OtGPX2, OtGPX4a	SlGPX2	XvGPX5a	SmGPX3b, SmGPX3c
MYC		BhGPX1, BhGPX2, BhGPX3a, BhGPX3b, BhGPX3c, BhGPX4a, BhGPX4b, BhGPX4c	OtGPX1, OtGPX2, OtGPX4a, OtGPX4b, OtGPX5	SlGPX2, SlGPX3a, SlGPX3b	XvGPX1, XvGPX2a, XvGPX2b, XvGPX4a, XvGPX4b, XvGPX5a, XvGPX5b	SmGPX2, SmGPX3a
Myb-binding site		BhGPX1, BhGPX2, BhGPX3a, BhGPX3b, BhGPX3c, BhGPX4a, BhGPX4c	OtGPX2, OtGPX4a, OtGPX4b, OtGPX5	SlGPX2, SlGPX3b	XvGPX2a, XvGPX2b, XvGPX4b, XvGPX5a	SmGPX2, SmGPX3a, SmGPX3b, SmGPX3c
NON		BhGPX4a	.	.	.	.
O2-site	cis-acting regulatory element involved in zein metabolism regulation	BhGPX3a, BhGPX4a, BhGPX4c	OtGPX1, OtGPX2, OtGPX4b, OtGPX5	SlGPX2, SlGPX3a, SlGPX3b	XvGPX1, XvGPX4a, XvGPX5b	SmGPX2, SmGPX3a, SmGPX3b, SmGPX3c
OCT		.	.	SlGPX2	.	.
P-box	gibberellin-responsive element	BhGPX3a	OtGPX4a	SlGPX2, SlGPX3a	XvGPX5a, XvGPX5b	.
RY-element	cis-acting regulatory element involved in seed-specific regulation	BhGPX3a, BhGPX4a	.	.	.	.
Sp1	light responsive element	BhGPX4a, BhGPX5	OtGPX1, OtGPX2, OtGPX4a, OtGPX4b, OtGPX5	SlGPX2, SlGPX3a	.	SmGPX3a, SmGPX3b
TATA		BhGPX4c	OtGPX5	.	XvGPX1, XvGPX2a, XvGPX2b, XvGPX4a, XvGPX4b, XvGPX5a, XvGPX5b	.
TATA-box	core promoter element around -30 of transcription start	BhGPX1, BhGPX2, BhGPX3a, BhGPX3b, BhGPX3c, BhGPX4a, BhGPX4b, BhGPX4c	OtGPX1, OtGPX4a, OtGPX4b, OtGPX5	SlGPX2, SlGPX3a	XvGPX1, XvGPX2a, XvGPX2b, XvGPX4a, XvGPX4b, XvGPX5a, XvGPX5b	SmGPX2, SmGPX3a, SmGPX3b
TATC-box	cis-acting element involved in gibberellin-responsiveness	BhGPX1	OtGPX2	.	XvGPX2a, XvGPX2b, XvGPX5a	SmGPX3b
TC-rich repeats	cis-acting element involved in defense and stress responsiveness	BhGPX2, BhGPX4c	OtGPX4a	SlGPX2, SlGPX3a	XvGPX1	SmGPX3c
TCA		BhGPX3a	OtGPX5	.	XvGPX2a, XvGPX2b	.
TCA-element	cis-acting element involved in salicylic acid responsiveness	BhGPX4a, BhGPX4b	OtGPX1, OtGPX2	SlGPX2	XvGPX2a, XvGPX2b	SmGPX3a, SmGPX3b
TCCC-motif	part of a light responsive element	BhGPX4b	.	SlGPX2	XvGPX4b	.
TCT-motif	part of a light responsive element	BhGPX1, BhGPX2, BhGPX4c	.	SlGPX2, SlGPX3b	XvGPX1, XvGPX4a	SmGPX3a, SmGPX3c
TGA-element	auxin-responsive element	BhGPX1, BhGPX4a, BhGPX4b	OtGPX4a, OtGPX4b, OtGPX5	SlGPX2, SlGPX3a	XvGPX5a	SmGPX2, SmGPX3a, SmGPX3c
Unnamed__1	60K protein binding site	BhGPX3a, BhGPX4c	OtGPX1	.	XvGPX2a, XvGPX2b, XvGPX5b	.
Unnamed__10		.	OtGPX1, OtGPX4a	.	XvGPX2b, XvGPX4a, XvGPX4b	SmGPX3c
Unnamed__12		.	OtGPX1, OtGPX4a	.	XvGPX2b, XvGPX4a, XvGPX4b	SmGPX3c
Unnamed__14		.	OtGPX1, OtGPX4a	.	XvGPX2b, XvGPX4a, XvGPX4b	SmGPX3c
Unnamed__16		.	.	.	.	SmGPX3a
Unnamed__2		BhGPX1, BhGPX2	OtGPX4a, OtGPX4b	SlGPX2, SlGPX3a, SlGPX3b	.	SmGPX2, SmGPX3a, SmGPX3b
Unnamed__6		BhGPX4a, BhGPX4b, BhGPX4c	.	.	XvGPX1, XvGPX2a, XvGPX2b, XvGPX5a, XvGPX5b	.
Unnamed__8		.	OtGPX1, OtGPX4a	.	XvGPX2b, XvGPX4a, XvGPX4b	SmGPX3c
W box		BhGPX1, BhGPX2, BhGPX4a, BhGPX4c, BhGPX5	OtGPX1, OtGPX2, OtGPX4a	SlGPX3b	XvGPX1, XvGPX2a, XvGPX2b, XvGPX5a	SmGPX3b, SmGPX3c
WRE3		BhGPX2, BhGPX3b, BhGPX3c, BhGPX4a, BhGPX4b, BhGPX5	OtGPX2, OtGPX4a, OtGPX4b, OtGPX5	SlGPX2, SlGPX3a, SlGPX3b	XvGPX2a, XvGPX2b, XvGPX5a	SmGPX2, SmGPX3a, SmGPX3c
WUN-motif	wound-responsive element	BhGPX1, BhGPX2, BhGPX3a, BhGPX3b, BhGPX3c, BhGPX4a, BhGPX4b, BhGPX4c	OtGPX4a, OtGPX4b	SlGPX3b	XvGPX1, XvGPX2a, XvGPX2b	.
Y-box	?	BhGPX3a	.	.	.	.
box S		.	.	.	.	SmGPX2, SmGPX3c
chs-CMA1a	part of a light responsive element	BhGPX4b	OtGPX4b	.	XvGPX1	.
chs-CMA2a	part of a light responsive element	.	.	SlGPX2	.	.
chs-Unit 1 m1	part of a light responsive element	.	OtGPX4a	.	.	.
circadian	cis-acting regulatory element involved in circadian control	BhGPX3b, BhGPX3c, BhGPX4b	OtGPX4a	.	.	SmGPX2, SmGPX3a, SmGPX3b
dOCT		.	.	SlGPX2	.	SmGPX3b
motif I	cis-acting regulatory element root specific	BhGPX5	OtGPX2	.	.	.
plant_AP-2-like	?	BhGPX5	.	.	.	SmGPX3a
telo-box		.	OtGPX5	.	.	SmGPX2
CAT
Cis-element	Description	bhy	oth	sle	xvi	smo
3-AF1 binding site	light responsive element	BhCAT1a	.	.	.	.
A-box	cis-acting regulatory element	BhCAT1b, BhCAT2	OtCAT1, OtCAT2	SlCAT1, SlCAT3a	XvCAT2a, XvCAT2b	SmCAT1, SmCAT3b
AAGAA-motif		BhCAT1a, BhCAT2	OtCAT1	SlCAT3b	.	SmCAT1, SmCAT3a, SmCAT3b
ABRE	cis-acting element involved in the abscisic acid responsiveness	BhCAT1b	OtCAT1, OtCAT3	SlCAT1, SlCAT3a, SlCAT3b	XvCAT1, XvCAT2b, XvCAT3	SmCAT3a, SmCAT3b
ABRE2		.	OtCAT1	SlCAT3b	XvCAT3	.
ABRE3a		BhCAT1b, BhCAT2	OtCAT1, OtCAT2, OtCAT3	SlCAT3b	XvCAT2a, XvCAT2b	SmCAT1, SmCAT3a, SmCAT3b
ABRE4		BhCAT1b, BhCAT2	OtCAT1, OtCAT2, OtCAT3	SlCAT3b	XvCAT2a, XvCAT2b	SmCAT1, SmCAT3a, SmCAT3b
ACE	cis-acting element involved in light responsiveness	.	OtCAT2, OtCAT3	SlCAT1	XvCAT2b	SmCAT3b
AE-box	part of a module for light response	BhCAT1a	OtCAT2, OtCAT3	SlCAT3b	.	SmCAT1
ARE	cis-acting regulatory element essential for the anaerobic induction	BhCAT1a, BhCAT1b	OtCAT1, OtCAT3	SlCAT1	XvCAT1, XvCAT2b	SmCAT1, SmCAT3b
AT-rich element	binding site of AT-rich DNA binding protein (ATBP-1)	BhCAT1a	.	.	XvCAT2b	.
AT-rich sequence	element for maximal elicitor-mediated activation (2copies)	.	.	.	XvCAT2a	.
ATCT-motif	part of a conserved DNA module involved in light responsiveness	.	.	.	XvCAT1, XvCAT2b	SmCAT3b
AT~ABRE		.	OtCAT3	.	.	.
AT~TATA-box		BhCAT2	OtCAT1, OtCAT2, OtCAT3	SlCAT1, SlCAT3a	XvCAT1, XvCAT2a, XvCAT2b, XvCAT3	.
AuxRR-core	cis-acting regulatory element involved in auxin responsiveness	.	OtCAT2	.	.	SmCAT1
Box 4	part of a conserved DNA module involved in light responsiveness	BhCAT1a, BhCAT2	OtCAT1, OtCAT2, OtCAT3	.	XvCAT1, XvCAT2a, XvCAT2b, XvCAT3	.
Box II	part of a light responsive element	.	.	SlCAT3b	XvCAT3	.
CAAT-box	common cis-acting element in promoter and enhancer regions	BhCAT1a	.	SlCAT3a	XvCAT1, XvCAT2a	.
CARE		.	.	.	XvCAT2b	.
CAT-box	cis-acting regulatory element related to meristem expression	BhCAT1a, BhCAT2	.	SlCAT1, SlCAT3a, SlCAT3b	XvCAT2b	.
CCAAT-box	MYBHv1 binding site	BhCAT1b	OtCAT2	SlCAT1, SlCAT3b	XvCAT1, XvCAT2b	SmCAT1, SmCAT3b
CCGTCC motif		BhCAT1b, BhCAT2	OtCAT1, OtCAT2	SlCAT1, SlCAT3a	XvCAT2a, XvCAT2b	SmCAT1, SmCAT3b
CCGTCC-box		BhCAT1b, BhCAT2	OtCAT1, OtCAT2	SlCAT1, SlCAT3a	XvCAT2a, XvCAT2b	SmCAT1, SmCAT3b
CTAG-motif		.	.	SlCAT1	.	.
DRE core		BhCAT1b	OtCAT1	SlCAT1, SlCAT3b	XvCAT1, XvCAT3	SmCAT1
ERE		BhCAT1a, BhCAT2	.	.	XvCAT1, XvCAT2a, XvCAT3	SmCAT1
G-box	cis-acting regulatory element involved in light responsiveness	BhCAT1a, BhCAT1b, BhCAT2	OtCAT1, OtCAT2, OtCAT3	SlCAT1, SlCAT3a, SlCAT3b	XvCAT1, XvCAT2a, XvCAT2b, XvCAT3	SmCAT1, SmCAT3a, SmCAT3b
GA-motif	part of a light responsive element	BhCAT2	OtCAT1	.	XvCAT2a, XvCAT3	.
GARE-motif	gibberellin-responsive element	.	.	SlCAT1	.	SmCAT3b
GATA-motif	part of a light responsive element	BhCAT1a	OtCAT3	SlCAT1	XvCAT1, XvCAT2b, XvCAT3	SmCAT3a, SmCAT3b
GC-motif	enhancer-like element involved in anoxic specific inducibility	.	OtCAT2	SlCAT1, SlCAT3a	XvCAT3	.
GC-repeat	?	.	.	.	XvCAT2a, XvCAT2b	.
GCN4_motif	cis-regulatory element involved in endosperm expression	.	OtCAT2	.	.	.
GT1-motif	light responsive element	BhCAT1a, BhCAT2	OtCAT1, OtCAT2, OtCAT3	.	XvCAT2a	SmCAT3b
I-box	part of a light responsive element	BhCAT1b	OtCAT3	SlCAT3b	XvCAT1, XvCAT2a, XvCAT2b	SmCAT3a
LAMP-element	part of a light responsive element	.	.	.	XvCAT2a	.
LTR	cis-acting element involved in low-temperature responsiveness	BhCAT2	OtCAT1	SlCAT3b	XvCAT2a, XvCAT3	SmCAT1, SmCAT3b
MBS	MYB binding site involved in drought-inducibility	BhCAT1a, BhCAT1b	OtCAT2, OtCAT3	SlCAT1	XvCAT2a, XvCAT2b, XvCAT3	SmCAT3a
MBSI	MYB binding site involved in flavonoid biosynthetic genes regulation	.	OtCAT1	SlCAT3a	.	.
MSA-like	cis-acting element involved in cell cycle regulation	.	.	SlCAT1	XvCAT2b	SmCAT3b
MYB		BhCAT1a, BhCAT1b, BhCAT2	OtCAT1, OtCAT2, OtCAT3	SlCAT1, SlCAT3a	XvCAT1, XvCAT2a, XvCAT2b, XvCAT3	SmCAT1, SmCAT3a, SmCAT3b
MYB recognition site		BhCAT1a, BhCAT1b	OtCAT1, OtCAT2, OtCAT3	SlCAT1, SlCAT3b	XvCAT1, XvCAT2b	SmCAT1, SmCAT3b
MYB-like sequence		BhCAT1a, BhCAT2	OtCAT2	SlCAT3a	XvCAT2a	.
MYC		BhCAT1a, BhCAT2	OtCAT1, OtCAT2, OtCAT3	SlCAT1, SlCAT3b	XvCAT1, XvCAT2a, XvCAT3	SmCAT1, SmCAT3a, SmCAT3b
Myb-binding site		BhCAT1a	OtCAT1	SlCAT1, SlCAT3a	XvCAT1, XvCAT3	SmCAT3b
NON		.	.	.	.	SmCAT3b
O2-site	cis-acting regulatory element involved in zein metabolism regulation	BhCAT2	OtCAT2, OtCAT3	.	XvCAT2b	SmCAT1, SmCAT3b
P-box	gibberellin-responsive element	BhCAT1a	OtCAT2, OtCAT3	SlCAT3b	.	SmCAT1, SmCAT3a, SmCAT3b
P-box	gibberellin-responsive element and part of a light responsive element	.	OtCAT2	.	.	.
Pc-CMA2c	part of a light responsive element	.	.	.	.	SmCAT1
RY-element	cis-acting regulatory element involved in seed-specific regulation	.	OtCAT3	.	.	.
SARE	cis-acting element involved in salicylic acid responsiveness	.	.	SlCAT3b	.	.
Sp1	light responsive element	BhCAT1b	OtCAT1, OtCAT2, OtCAT3	SlCAT1, SlCAT3a	.	SmCAT1
TATA		BhCAT2	OtCAT1	SlCAT3a	XvCAT2a	.
TATA-box	core promoter element around -30 of transcription start	BhCAT1a, BhCAT2	OtCAT1, OtCAT2, OtCAT3	SlCAT1, SlCAT3a	XvCAT1, XvCAT2a, XvCAT2b, XvCAT3	SmCAT1
TATC-box	cis-acting element involved in gibberellin-responsiveness	.	.	SlCAT1	.	.
TC-rich repeats	cis-acting element involved in defense and stress responsiveness	.	OtCAT1	SlCAT1	XvCAT2b, XvCAT3	.
TCA		BhCAT1a	OtCAT2, OtCAT3	.	.	SmCAT1
TCA-element	cis-acting element involved in salicylic acid responsiveness	.	.	SlCAT1	XvCAT2b	SmCAT1, SmCAT3b
TCCC-motif	part of a light responsive element	.	OtCAT1, OtCAT3	.	XvCAT1	SmCAT3a
TCT-motif	part of a light responsive element	BhCAT2	OtCAT1, OtCAT2	SlCAT1	XvCAT1	SmCAT1, SmCAT3b
TGA-box	part of an auxin-responsive element	BhCAT2	OtCAT3	.	XvCAT2a	.
TGA-element	auxin-responsive element	BhCAT1a, BhCAT2	OtCAT1	SlCAT1, SlCAT3a, SlCAT3b	XvCAT3	SmCAT3a, SmCAT3b
Unnamed__1		.	.	SlCAT3b	XvCAT3	.
Unnamed__10		BhCAT1b	OtCAT1	.	.	.
Unnamed__12		BhCAT1b	OtCAT1	.	.	.
Unnamed__14		BhCAT1b	OtCAT1	.	.	.
Unnamed__16		.	OtCAT1, OtCAT2	.	.	.
Unnamed__2		BhCAT1b	OtCAT3	SlCAT3a	.	SmCAT3a
Unnamed__6		BhCAT2	.	.	XvCAT1, XvCAT2b, XvCAT3	.
Unnamed__8		BhCAT1b	OtCAT1	.	.	.
W box		BhCAT1b	OtCAT2, OtCAT3	SlCAT1, SlCAT3a, SlCAT3b	XvCAT1	.
WRE3		BhCAT1b, BhCAT2	OtCAT3	SlCAT3a, SlCAT3b	XvCAT3	SmCAT3a
WUN-motif	wound-responsive element	.	OtCAT1, OtCAT3	SlCAT3b	XvCAT2a, XvCAT2b	.
box S		BhCAT1b	.	SlCAT3b	.	SmCAT3a
chs-CMA1a	part of a light responsive element	BhCAT2	OtCAT3	.	.	.
chs-CMA2a	part of a light responsive element	.	OtCAT3	.	.	.
chs-Unit 1 m1	part of a light responsive element	.	.	.	XvCAT2b	.
circadian	cis-acting regulatory element involved in circadian control	.	OtCAT1	SlCAT1	.	SmCAT3a
dOCT		.	.	.	XvCAT1, XvCAT2b	.
plant_AP-2-like	?	.	.	.	.	SmCAT3a
re2f-1		.	.	.	.	SmCAT3a
SOD
Cis-element	Description	bhy	oth	sle	xvi	smo
3-AF1 binding site	light responsive element	BhSOD2, BhSOD4a	OtSOD2	SlSOD2	XvSOD5	.
A-box	cis-acting regulatory element	BhSOD3	OtSOD4a, OtSOD4b	SlSOD2, SlSOD3a, SlSOD3b, SlSOD4b	XvSOD2a, XvSOD2c, XvSOD4c	SmSOD1a, SmSOD3b, SmSOD4b
AAGAA-motif		BhSOD1a, BhSOD1b, BhSOD2, BhSOD4b, BhSOD5	OtSOD2, OtSOD4c	SlSOD1, SlSOD4b, SlSOD5	XvSOD1, XvSOD2b, XvSOD3a, XvSOD3b, XvSOD5	SmSOD1a, SmSOD1b, SmSOD2, SmSOD3a, SmSOD3b, SmSOD4a, SmSOD5
ABRE	cis-acting element involved in the abscisic acid responsiveness	BhSOD2, BhSOD4a	OtSOD2, OtSOD3, OtSOD4a, OtSOD4b, OtSOD4d	SlSOD1, SlSOD2, SlSOD4a, SlSOD4b	XvSOD2a, XvSOD2b, XvSOD2c, XvSOD4a, XvSOD4b, XvSOD4c	SmSOD3a
ABRE2		.	.	SlSOD4a, SlSOD4b	.	.
ABRE3a		BhSOD1a, BhSOD1b, BhSOD5	OtSOD4b	SlSOD1, SlSOD2, SlSOD3a	XvSOD4a, XvSOD4b, XvSOD4d	SmSOD4b, SmSOD5
ABRE4		BhSOD1a, BhSOD1b, BhSOD5	OtSOD4b	SlSOD1, SlSOD2, SlSOD3a	XvSOD4a, XvSOD4b, XvSOD4d	SmSOD4b, SmSOD5
ACA-motif	part of gapA in (gapA-CMA1) involved with light responsiveness	.	.	.	.	SmSOD5
ACE	cis-acting element involved in light responsiveness	BhSOD1b, BhSOD3	OtSOD4c, OtSOD4d	SlSOD3a	XvSOD5	.
AE-box	part of a module for light response	BhSOD1a, BhSOD2, BhSOD3, BhSOD4b, BhSOD5	OtSOD5	.	XvSOD4a, XvSOD4b, XvSOD4c	SmSOD1a, SmSOD4a, SmSOD5
AP-1		.	.	.	XvSOD1, XvSOD2a, XvSOD2b, XvSOD2c	.
ARE	cis-acting regulatory element essential for the anaerobic induction	BhSOD1a, BhSOD2, BhSOD3, BhSOD4a, BhSOD4b, BhSOD5	OtSOD1, OtSOD2, OtSOD3, OtSOD4a, OtSOD4b, OtSOD4c	SlSOD1, SlSOD3a, SlSOD3b, SlSOD4a, SlSOD4b, SlSOD5	XvSOD1, XvSOD2a, XvSOD2b, XvSOD2c, XvSOD3a, XvSOD3b, XvSOD4a, XvSOD4b, XvSOD4d	SmSOD1b, SmSOD3a, SmSOD3b, SmSOD4a, SmSOD4b, SmSOD5
AT-rich element	binding site of AT-rich DNA binding protein (ATBP-1)	BhSOD2, BhSOD5	OtSOD1, OtSOD4c	.	XvSOD4c, XvSOD5	SmSOD4a
AT-rich sequence	element for maximal elicitor-mediated activation (2copies)	.	.	.	.	SmSOD4a
ATC-motif	part of a conserved DNA module involved in light responsiveness	.	.	.	.	SmSOD1b
ATCT-motif	part of a conserved DNA module involved in light responsiveness	BhSOD1a, BhSOD4a, BhSOD5	OtSOD4c	SlSOD4b, SlSOD5	XvSOD2a, XvSOD2b, XvSOD2c, XvSOD4d	SmSOD2, SmSOD5
AT~TATA-box		BhSOD1a, BhSOD1b, BhSOD2, BhSOD3, BhSOD4a, BhSOD4b, BhSOD5	OtSOD1, OtSOD2, OtSOD3, OtSOD4a, OtSOD4b, OtSOD4c, OtSOD4d, OtSOD5	SlSOD1, SlSOD3b	XvSOD2b, XvSOD3a, XvSOD3b, XvSOD4a, XvSOD4b, XvSOD4c, XvSOD4d, XvSOD5	SmSOD1b, SmSOD3b, SmSOD4a
AuxRR-core	cis-acting regulatory element involved in auxin responsiveness	.	OtSOD2	.	XvSOD1, XvSOD2a, XvSOD2c	SmSOD1a
Box 4	part of a conserved DNA module involved in light responsiveness	BhSOD1a, BhSOD1b, BhSOD2, BhSOD4b, BhSOD5	OtSOD1, OtSOD4a, OtSOD4c, OtSOD4d, OtSOD5	SlSOD4a	XvSOD2a, XvSOD2b, XvSOD2c, XvSOD3a, XvSOD3b, XvSOD4a, XvSOD4b, XvSOD4d, XvSOD5	SmSOD1a, SmSOD2, SmSOD3a, SmSOD3b, SmSOD4a
Box II	part of a light responsive element	.	.	SlSOD4a	.	.
Box II -like sequence	cis-acting regulatory element	BhSOD4a	.	.	XvSOD1	SmSOD3a, SmSOD3b
Box III	protein binding site	BhSOD4a	.	SlSOD5	.	.
C-box	cis-acting regulatory element involved in light responsiveness	.	.	.	XvSOD1	.
CAAT-box	common cis-acting element in promoter and enhancer regions	BhSOD3, BhSOD4a, BhSOD5	OtSOD3, OtSOD4a, OtSOD4d	SlSOD1, SlSOD2, SlSOD3a, SlSOD3b, SlSOD4a, SlSOD5	XvSOD1, XvSOD2b, XvSOD4a, XvSOD4b, XvSOD4c	SmSOD5
CARE		.	OtSOD4b	SlSOD2, SlSOD3a, SlSOD3b	.	.
CAT-box	cis-acting regulatory element related to meristem expression	BhSOD1a, BhSOD2, BhSOD3, BhSOD5	OtSOD4d, OtSOD5	SlSOD2, SlSOD3b, SlSOD4a, SlSOD4b, SlSOD5	XvSOD2a, XvSOD2c, XvSOD4a, XvSOD4b, XvSOD5	SmSOD1b, SmSOD2, SmSOD3b, SmSOD4a, SmSOD4b, SmSOD5
CCAAT-box	MYBHv1 binding site	BhSOD2, BhSOD3	OtSOD1, OtSOD4a, OtSOD4b, OtSOD4d, OtSOD5	SlSOD2, SlSOD3b, SlSOD4b, SlSOD5	XvSOD3a, XvSOD3b, XvSOD4a, XvSOD4b, XvSOD4d	SmSOD1b, SmSOD3b, SmSOD4b
CCGTCC motif		BhSOD3	OtSOD4a, OtSOD4b	SlSOD2, SlSOD3a, SlSOD3b, SlSOD4b	XvSOD2a, XvSOD2c, XvSOD4c	SmSOD1a, SmSOD3b, SmSOD4b
CCGTCC-box		BhSOD3	OtSOD4a, OtSOD4b	SlSOD2, SlSOD3a, SlSOD3b, SlSOD4b	XvSOD2a, XvSOD2c, XvSOD4c	SmSOD1a, SmSOD3b, SmSOD4b
CTAG-motif		BhSOD1b	OtSOD2	.	XvSOD2a, XvSOD2c	SmSOD1b, SmSOD3a
DRE core		BhSOD3, BhSOD4b	OtSOD3, OtSOD4a, OtSOD5	SlSOD3a, SlSOD4a, SlSOD4b, SlSOD5	XvSOD2a, XvSOD2b, XvSOD2c, XvSOD4a, XvSOD4b, XvSOD5	SmSOD3a, SmSOD4b
DRE1		.	OtSOD4b, OtSOD4d, OtSOD5	.	.	SmSOD2
E2Fb		.	OtSOD4d	.	.	.
ERE		BhSOD1a, BhSOD1b, BhSOD2, BhSOD3, BhSOD4a, BhSOD4b	OtSOD3, OtSOD4a, OtSOD4c	SlSOD3a	XvSOD1, XvSOD2a, XvSOD2b, XvSOD2c, XvSOD3a, XvSOD3b, XvSOD4c, XvSOD4d, XvSOD5	SmSOD3b, SmSOD4a
F-box		.	OtSOD4a	.	.	.
G-box	cis-acting regulatory element involved in light responsiveness	BhSOD1a, BhSOD1b, BhSOD2, BhSOD3, BhSOD4a, BhSOD4b, BhSOD5	OtSOD1, OtSOD3, OtSOD4a, OtSOD4b, OtSOD4c, OtSOD4d, OtSOD5	SlSOD1, SlSOD2, SlSOD3a, SlSOD3b, SlSOD4a, SlSOD4b, SlSOD5	XvSOD1, XvSOD2a, XvSOD2b, XvSOD2c, XvSOD3a, XvSOD3b, XvSOD4a, XvSOD4b, XvSOD4c, XvSOD4d, XvSOD5	SmSOD1a, SmSOD1b, SmSOD2, SmSOD3a, SmSOD4a, SmSOD4b, SmSOD5
GA-motif	part of a light responsive element	BhSOD4a	.	.	.	.
GARE-motif	gibberellin-responsive element	BhSOD2, BhSOD4a, BhSOD5	OtSOD1, OtSOD2, OtSOD3, OtSOD4d	SlSOD3a, SlSOD3b, SlSOD4b	XvSOD1, XvSOD4c	.
GATA-motif	part of a light responsive element	BhSOD1b, BhSOD2, BhSOD4a, BhSOD4b, BhSOD5	OtSOD4a	SlSOD1	XvSOD1, XvSOD2a, XvSOD2c, XvSOD5	SmSOD4b, SmSOD5
GC-motif	enhancer-like element involved in anoxic specific inducibility	BhSOD5	OtSOD1, OtSOD3, OtSOD4b, OtSOD4c, OtSOD5	SlSOD1, SlSOD2, SlSOD4b	XvSOD1, XvSOD5	SmSOD1a, SmSOD2, SmSOD3a, SmSOD3b, SmSOD4a
GCN4_motif	cis-regulatory element involved in endosperm expression	BhSOD1b, BhSOD4b	OtSOD4a, OtSOD5	.	XvSOD2a, XvSOD2c, XvSOD4d	.
GRA		.	.	.	.	SmSOD2
GT1-motif	light responsive element	BhSOD1a, BhSOD1b, BhSOD4a, BhSOD4b, BhSOD5	OtSOD1, OtSOD3, OtSOD4a, OtSOD4b, OtSOD4c, OtSOD4d	SlSOD1, SlSOD3a, SlSOD4b	XvSOD1, XvSOD2a, XvSOD2b, XvSOD2c, XvSOD3a, XvSOD3b, XvSOD4c, XvSOD4d, XvSOD5	SmSOD1a, SmSOD4a, SmSOD4b
GTGGC-motif	part of a light responsive element	.	OtSOD4b	.	.	SmSOD4b
Gap-box	part of a light responsive element	.	.	.	XvSOD2a, XvSOD2b, XvSOD2c	.
HD-Zip 3	protein binding site	BhSOD4a	.	SlSOD4b	.	.
I-box	part of a light responsive element	BhSOD1a, BhSOD1b, BhSOD2, BhSOD4b	OtSOD3, OtSOD4c	SlSOD3b, SlSOD4b	XvSOD1, XvSOD3a, XvSOD3b, XvSOD4d	SmSOD2, SmSOD3a, SmSOD5
JERE		.	.	.	XvSOD5	SmSOD2
L-box	part of a light responsive element	BhSOD1b, BhSOD4a	.	.	.	.
LAMP-element	part of a light responsive element	.	.	SlSOD4b	XvSOD3a, XvSOD3b	.
LS7	part of a light responsive element	BhSOD2	.	.	.	.
LTR	cis-acting element involved in low-temperature responsiveness	BhSOD1a, BhSOD1b, BhSOD2, BhSOD3, BhSOD4a	OtSOD2	SlSOD3a, SlSOD5	XvSOD2b, XvSOD4a, XvSOD4b, XvSOD4d	SmSOD1a, SmSOD1b, SmSOD5
MBS	MYB binding site involved in drought-inducibility	BhSOD1a, BhSOD4a, BhSOD4b, BhSOD5	OtSOD1, OtSOD4a, OtSOD4c	SlSOD1, SlSOD2, SlSOD3a, SlSOD3b, SlSOD4a, SlSOD4b	XvSOD1, XvSOD2b, XvSOD5	SmSOD2, SmSOD3a, SmSOD4b
MRE	MYB binding site involved in light responsiveness	BhSOD1b, BhSOD4a, BhSOD4b, BhSOD5	OtSOD3, OtSOD4a	SlSOD1, SlSOD3a	XvSOD1	.
MSA-like	cis-acting element involved in cell cycle regulation	.	OtSOD5	.	XvSOD5	.
MYB		BhSOD1a, BhSOD1b, BhSOD2, BhSOD3, BhSOD4a, BhSOD4b, BhSOD5	OtSOD1, OtSOD2, OtSOD3, OtSOD4a, OtSOD4b, OtSOD4c, OtSOD4d, OtSOD5	SlSOD1, SlSOD2, SlSOD3a, SlSOD3b, SlSOD4a, SlSOD4b, SlSOD5	XvSOD1, XvSOD2a, XvSOD2b, XvSOD2c, XvSOD3a, XvSOD3b, XvSOD4a, XvSOD4b, XvSOD4c, XvSOD4d, XvSOD5	SmSOD1a, SmSOD1b, SmSOD2, SmSOD3a, SmSOD3b, SmSOD4a, SmSOD4b, SmSOD5
MYB recognition site		BhSOD2, BhSOD3	OtSOD1, OtSOD4a, OtSOD4b, OtSOD4d, OtSOD5	SlSOD2, SlSOD3b, SlSOD4b, SlSOD5	XvSOD3a, XvSOD3b, XvSOD4a, XvSOD4b, XvSOD4d	SmSOD1b, SmSOD3b, SmSOD4b
MYB-like sequence		BhSOD1a, BhSOD1b, BhSOD2	OtSOD1, OtSOD2, OtSOD4a, OtSOD4b, OtSOD4d	SlSOD1, SlSOD3a, SlSOD4b, SlSOD5	XvSOD2a, XvSOD2b, XvSOD2c, XvSOD3a, XvSOD3b, XvSOD4a, XvSOD4b, XvSOD4c, XvSOD4d, XvSOD5	SmSOD1b
MYC		BhSOD1a, BhSOD1b, BhSOD2, BhSOD3, BhSOD4a, BhSOD4b, BhSOD5	OtSOD1, OtSOD2, OtSOD3, OtSOD4a, OtSOD4b, OtSOD4c, OtSOD4d, OtSOD5	SlSOD1, SlSOD2, SlSOD3a, SlSOD4a, SlSOD4b, SlSOD5	XvSOD1, XvSOD2a, XvSOD2b, XvSOD2c, XvSOD3a, XvSOD3b, XvSOD4a, XvSOD4b, XvSOD4c, XvSOD4d, XvSOD5	SmSOD1a, SmSOD1b, SmSOD3a, SmSOD4a, SmSOD4b, SmSOD5
Myb-binding site		BhSOD1a, BhSOD2, BhSOD4a, BhSOD5	OtSOD1, OtSOD2, OtSOD3, OtSOD4a, OtSOD4b, OtSOD4c, OtSOD4d, OtSOD5	SlSOD1, SlSOD2, SlSOD3a, SlSOD3b, SlSOD4b, SlSOD5	XvSOD1, XvSOD2a, XvSOD2b, XvSOD2c, XvSOD4c, XvSOD5	SmSOD1b, SmSOD4a, SmSOD4b, SmSOD5
NON-box	cis-acting regulatory element related to meristem specific activation	.	OtSOD4b	SlSOD4b	.	.
O2-site	cis-acting regulatory element involved in zein metabolism regulation	BhSOD1b, BhSOD3, BhSOD4b	OtSOD1, OtSOD4b, OtSOD4c, OtSOD5	.	XvSOD1, XvSOD2a, XvSOD2b, XvSOD2c, XvSOD4c, XvSOD4d	SmSOD3a
OCT		.	OtSOD1	SlSOD3b	XvSOD2a, XvSOD2c	SmSOD3b
P-box	gibberellin-responsive element	BhSOD1a, BhSOD4a, BhSOD5	OtSOD4c, OtSOD4d	SlSOD4a, SlSOD5	.	SmSOD1b, SmSOD3b, SmSOD4b, SmSOD5
RY-element	cis-acting regulatory element involved in seed-specific regulation	.	.	SlSOD4a	.	.
Sp1	light responsive element	BhSOD5	OtSOD1, OtSOD3, OtSOD4b, OtSOD5	SlSOD2, SlSOD4a, SlSOD4b, SlSOD5	XvSOD1, XvSOD5	SmSOD1a, SmSOD2
TATA		BhSOD1a, BhSOD1b, BhSOD2, BhSOD4b	OtSOD1, OtSOD3, OtSOD4a, OtSOD4b, OtSOD4c	.	XvSOD2b, XvSOD4d	SmSOD4a
TATA-box	core promoter element around -30 of transcription start	BhSOD1a, BhSOD1b, BhSOD2, BhSOD3, BhSOD4a, BhSOD4b, BhSOD5	OtSOD1, OtSOD2, OtSOD3, OtSOD4a, OtSOD4b, OtSOD4c, OtSOD4d, OtSOD5	SlSOD1, SlSOD2, SlSOD3b, SlSOD4a, SlSOD5	XvSOD1, XvSOD2a, XvSOD2b, XvSOD2c, XvSOD3a, XvSOD3b, XvSOD4a, XvSOD4b, XvSOD4c, XvSOD4d, XvSOD5	SmSOD1a, SmSOD1b, SmSOD3a, SmSOD3b, SmSOD4a, SmSOD4b, SmSOD5
TATC-box	cis-acting element involved in gibberellin-responsiveness	BhSOD4a, BhSOD5	OtSOD4a	.	XvSOD4a, XvSOD4b, XvSOD4d	.
TC-rich repeats	cis-acting element involved in defense and stress responsiveness	BhSOD1b, BhSOD4b	OtSOD2, OtSOD3, OtSOD4d	SlSOD3a	XvSOD4c, XvSOD5	.
TCA		BhSOD3, BhSOD5	OtSOD1, OtSOD3	.	XvSOD1, XvSOD2a, XvSOD2c, XvSOD4c	SmSOD1a, SmSOD2, SmSOD3a, SmSOD3b, SmSOD5
TCA-element	cis-acting element involved in salicylic acid responsiveness	BhSOD1a, BhSOD4b	OtSOD2, OtSOD4b	.	XvSOD2a, XvSOD2c, XvSOD3a, XvSOD4c, XvSOD5	SmSOD2, SmSOD3a, SmSOD4b, SmSOD5
TCCC-motif	part of a light responsive element	.	OtSOD3, OtSOD4c, OtSOD4d	.	.	SmSOD1b
TCT-motif	part of a light responsive element	BhSOD1a, BhSOD4b	OtSOD2, OtSOD4a, OtSOD5	SlSOD1, SlSOD3a, SlSOD4a, SlSOD5	XvSOD1, XvSOD4c, XvSOD4d, XvSOD5	SmSOD1b, SmSOD3a, SmSOD3b, SmSOD4a, SmSOD5
TGA-box	part of an auxin-responsive element	.	OtSOD4c	.	.	.
TGA-element	auxin-responsive element	BhSOD3	OtSOD3, OtSOD4b, OtSOD4c, OtSOD4d, OtSOD5	SlSOD1	XvSOD1, XvSOD3a, XvSOD3b, XvSOD5	SmSOD2
Unnamed__1	60K protein binding site	BhSOD1b, BhSOD4a	.	SlSOD2, SlSOD4a	.	.
Unnamed__10		.	OtSOD1	.	.	.
Unnamed__12		.	OtSOD1	.	.	.
Unnamed__14		.	OtSOD1	.	.	.
Unnamed__16		.	OtSOD2	SlSOD3b	.	SmSOD2, SmSOD4b
Unnamed__2		BhSOD4b	OtSOD3, OtSOD4a, OtSOD4b, OtSOD4c	SlSOD1, SlSOD2, SlSOD3a, SlSOD4b	XvSOD1, XvSOD4a, XvSOD4b	SmSOD1a, SmSOD1b, SmSOD2, SmSOD3a
Unnamed__4		BhSOD4a	.	.	.	.
Unnamed__6		BhSOD1a, BhSOD1b, BhSOD3, BhSOD5	OtSOD4c	SlSOD5	XvSOD4d	SmSOD4a
Unnamed__8		.	OtSOD1	.	.	.
W box		BhSOD3, BhSOD4a, BhSOD4b, BhSOD5	OtSOD1, OtSOD3, OtSOD4a, OtSOD4b, OtSOD4d	SlSOD1, SlSOD2, SlSOD3a, SlSOD3b	XvSOD1, XvSOD3a, XvSOD3b, XvSOD4a, XvSOD4b, XvSOD5	SmSOD1b, SmSOD2, SmSOD3b
WRE3		BhSOD2, BhSOD3, BhSOD4a, BhSOD5	OtSOD2, OtSOD3, OtSOD4b, OtSOD4c, OtSOD4d, OtSOD5	SlSOD1, SlSOD3b, SlSOD4b	XvSOD2a, XvSOD2c, XvSOD4c, XvSOD5	SmSOD1a, SmSOD3a, SmSOD4b, SmSOD5
WUN-motif	wound-responsive element	BhSOD1b, BhSOD4a, BhSOD4b	OtSOD4b, OtSOD4d, OtSOD5	SlSOD5	XvSOD2b, XvSOD4d, XvSOD5	SmSOD1b, SmSOD4a
Y-box	?	.	.	SlSOD2	.	SmSOD4b
box S		BhSOD1a	OtSOD3	SlSOD1, SlSOD4a	XvSOD4d, XvSOD5	SmSOD4b, SmSOD5
chs-CMA1a	part of a light responsive element	BhSOD2	OtSOD2	.	XvSOD4c	.
circadian	cis-acting regulatory element involved in circadian control	BhSOD2	OtSOD4a, OtSOD4b	.	XvSOD2a, XvSOD2c	SmSOD3b, SmSOD5
dOCT		.	OtSOD4a	SlSOD3a	.	SmSOD2, SmSOD3b
motif I	cis-acting regulatory element root specific	.	OtSOD3	.	.	SmSOD4b
plant_AP-2-like	?	.	OtSOD1	SlSOD4b	.	.
re2f-1		.	.	SlSOD1	.	.

## Sheet: TableS8.RNAseq
Table S8. Transcriptome datasets.
B. hygrometrica (SRP026687)	O. thomaeum (SRP059326)	S. lepidophylla (SRP126103)	X. viscosa (SRP063724)
HD: fully hydrated	FL: fresh leaves	0 h: 3 years desiccation	TWC 2.5
RWC70: desiccation	DL: desiccated leaves	1 h: rehydration	TWC 2.0
RWC10: desiccation	RL: rehydrated leaves	2 h: rehydration	TWC 1.5
		6 h: rehydration	TWC 1.0
		12 h: rehydration	TWC 0.5
		24 h: rehydration	TWC 0.1
		120 h: rehydration	12 h rehydration
		24 h: dehydration	24 h rehydration

## Sheet: TableS9.genomes
Table S9. List of genomes analyzed.
Species	Genome size	Number of genes	Complete BUSCOs	Source
Selaginella moellendorffii	212 Mb	22285	0.865	Banks et al., 2011
Selaginella lepidophylla	109 Mb	27204	0.842	VanBuren et al., 2018
Boea hygrometrica	1,691 Mb	47778	0.963	Xiao et al., 2015
Oropetium thomaeum	244 Mb	28437	0.941	VanBuren et al., 2015
Xerophyta viscosa	295 Mb	25425	0.96	Costa et al., 2017

## Sheet: TableS10.TMM
Table S10. Expression levels of genes from resurrection species.
B. hygrometrica	HD_rep1	HD_rep2	HD_rep3	RWC10_rep1	RWC10_rep2	RWC10_rep3	RWC70_rep1	RWC70_rep2	RWC70_rep3
bhy|KZV48275.1	0	0	0.703	0	0	0	0	0	0
bhy|KZT76247.1	0	0	0	0	0	0	0	0	0
bhy|KZV25165.1	0	0	0	0	0	0	0	0	0
bhy|KZV56444.1	33.228	34.651	35.165	16.611	17.657	17.602	8.92	8.154	8.793
bhy|KZT75431.1	0	0	0	0	0	0	0	0	0
bhy|KZV43523.1	9.276	10.018	11.176	68.684	62.456	66.493	19.928	19.388	20.599
bhy|KZV18467.1	0	0	0	0	0	0	0.155	0	0
bhy|KZV17604.1	0	0	0	0	0	0	0	0	0
bhy|KZV20723.1	12.171	8.25	8.964	7.457	5.396	4.937	4.078	4.169	6.114
bhy|KZV57240.1	0.291	0.49	1.025	1.122	0	1.056	0.895	3.467	0
bhy|KZV40707.1	0.187	0.105	0	0.224	0.088	0.088	0.054	0.108	0
bhy|KZV14037.1	6.984	5.808	5.656	1.118	0.45	0.284	3.297	2.626	2.547
bhy|KZT76299.1	0	0	0	0	0	0	0	0	0
bhy|KZV48190.1	10.445	8.238	9.103	33.267	32.997	32.076	14.489	15.518	14.925
bhy|KZV29468.1	1.451	0.31	0.973	1.132	2.037	1.765	0.302	0	0
bhy|KZV43559.1	0	0	0	0	0	0	0	0	0
bhy|KZV45290.1	1.762	0	1.033	0.418	0	0	0.498	1.012	1.958
bhy|KZV55609.1	0	0	0	0.108	0	0	0	0	0
bhy|KZV31312.1	0	0	0.307	0.039	0.195	0.153	0	0.187	0.046
bhy|KZV20887.1	0	0	0	0.104	0	0	0	0	0.025
bhy|KZV52309.1	0	0.319	0	0	0	0	0	0	0
bhy|KZV56585.1	0	0.138	0.577	0.831	1.514	1.045	0.195	0.137	0.403
bhy|KZV30217.1	0	0	0	0	0	0	0	0	0
bhy|KZV16225.1	0	0.025	0	0.044	0	0	0.04	0	0
bhy|KZV46377.1	5.5	5.434	4.943	1.519	1.588	1.52	1.494	1.098	1.595
bhy|KZV39754.1	12.62	14.593	13.461	9.437	9.047	9.411	16.465	15.241	17.364
bhy|KZV46520.1	0	0	2.279	0.922	0	0	0	0	0
bhy|KZV30092.1	0.285	0	2.036	0	0	0.805	0.487	0	0.486
bhy|KZV20806.1	0	0	0	0	0	0	0	0	0
bhy|KZV22968.1	19.47	23.196	20.705	13.362	11.961	12.407	14.132	14.403	13.721
bhy|KZV36349.1	0	0.098	0	0.127	0	0	0.2	0.301	0
bhy|KZV31076.1	19.101	16.449	18.669	9.252	8.378	9.843	11.153	10.776	11.414
bhy|KZV47511.1	5.671	4.214	5.06	1.71	1.84	1.806	20.207	16.485	17.037
bhy|KZV14642.1	0	0	0	0	0	0	0	0	0
bhy|KZV44964.1	0	0.134	0	0	0	0.127	0.138	0	0
bhy|KZV43892.1	0.21	0	0.365	0.16	0	0	0	0	0
bhy|KZV51712.1	0	1.722	0	0.658	0.658	0	1.57	1.595	0
bhy|KZV25830.1	0.178	0	0.152	0.255	0.119	0	0.228	0.306	0.291
bhy|KZV19066.1	0	0	0	0	0	0	0	0	0
bhy|KZV42315.1	16.132	13.526	13.72	27.979	26.624	25.247	13.815	12.998	13.711
bhy|KZV43238.1	0.178	0.373	1.089	0.537	0.873	0.988	0.508	0.757	0.295
bhy|KZV46125.1	0	0	0	0	0	0	0.122	0	0
bhy|KZT76932.1	0	0	0	0	0	0	0	0	0
bhy|KZV29540.1	43.115	39.311	26.454	48.055	39.685	37.507	51.248	51.29	38.184
bhy|KZV56562.1	0	0	0	0	0	0	0	0	0
bhy|KZV29865.1	30.389	29.873	27.186	44.737	40.783	41.483	41.554	39.247	42.325
bhy|KZV21581.1	67.735	68.836	67.472	52.642	54.401	52.374	36.004	33.992	35.414
bhy|KZV37049.1	0	0	0	0	0	0	0	0	0
bhy|KZV47196.1	1.481	3.198	2.831	1.241	1.074	1.027	1.448	1.724	1.885
bhy|KZV19258.1	0	0	0	0	0	0	0	0	0
bhy|KZV52935.1	0	0	0	0	0	0	0	0	0
bhy|KZV57999.1	0.339	0.29	0	0	0.243	0	0	0	0
bhy|KZT76744.1	0	0	0	0	0	0	0	0	0
bhy|KZV28985.1	0	0	0	0	0	0	0	0	0
bhy|KZV31477.1	0	0	0	0.137	0	0	0	0	0
bhy|KZV43489.1	0	0	0	0	0	0	0	0	1.667
bhy|KZV25518.1	0	0	0	0	0	0	0	0	0
bhy|KZV19872.1	0	0	0	0	0	0	0	0	0
bhy|KZV56356.1	32.05	28.458	28.463	66.176	70.04	67.478	29.796	33.831	33.878
bhy|KZV30792.1	0	0	0	0	0	0.203	0	0	0
bhy|KZT75432.1	5.651	8.049	3.814	6.724	3.359	2.874	11.356	26.278	9.204
bhy|KZV19572.1	6.626	5.028	5.404	1.513	1.674	1.472	4.437	4.49	3.737
bhy|KZV17183.1	0	0	0	0	0	0	0	0	0
bhy|KZV16905.1	0	0	0	0	0	0	0	0	0
bhy|KZV33036.1	0.091	0.153	0.08	0	0	0	0	0	0
bhy|KZV40915.1	5.308	5.08	5.753	3.073	3.866	2.525	5.549	5.561	5.564
bhy|KZV22003.1	0	0	0	0	0	0	0	0	0
bhy|KZV31992.1	113.871	76.173	69.642	10.742	9.868	10.328	14.886	11.96	8.163
bhy|KZV55671.1	3.595	3.028	2.72	0	0	0	0.439	0	0
bhy|KZV34492.1	0	0	0	0	0	0	0	0	0
bhy|KZV18284.1	4.369	5.167	5.393	1.454	1.073	1.551	9.176	11.05	9.798
bhy|KZV38475.1	0	0	0	0	0	0	0.539	0	0
bhy|KZV23283.1	0.98	1.045	0.623	0.881	0.873	0.741	1.353	0.608	1.032
bhy|KZV17583.1	0.117	0.193	0	0.11	0	0.54	0	0	0
bhy|KZV28994.1	0	0	0	0	0	0	0	0	0
bhy|KZV16352.1	0	0	0	0	0	0	0	0	0
bhy|KZV16860.1	0	0	0	0	0	0	0	0	0
bhy|KZV53086.1	0	0	0	0	0	0	0	0	0
bhy|KZV50141.1	0.03	0.132	0	0.04	0.072	0.033	0	0	0.076
bhy|KZT76266.1	0	0	0	0	0	0	0	0	0
bhy|KZV58779.1	32.637	41.567	42.681	25.767	21.573	20.972	49.278	50.914	40.389
bhy|KZV31924.1	0	0	0	0.536	0.341	0	0	0	0
bhy|KZV45435.1	0	0.131	0	0.054	0	0	0.065	0.133	0
bhy|KZV46424.1	1.001	1.711	0.928	1.2	1.707	0.577	0.968	1.161	1.002
bhy|KZV37233.1	0	0	0	0	0	0	0	0	0
bhy|KZV28532.1	21.847	35.891	31.517	57.631	85.481	83.212	144.846	182.191	209.878
bhy|KZV35778.1	1.333	0	0	0	0	0	0	0	0
bhy|KZV55100.1	1.26	2.118	0	0	0	1.771	3.205	0	4.198
bhy|KZV36820.1	0.079	0.128	0	0	0	0	0	0	0
bhy|KZV19861.1	0	0	0	0	0	0	0	0	0
bhy|KZV22629.1	214.849	201.384	198.269	17.829	17.154	16.783	476.017	447.28	449.426
bhy|KZV39831.1	69.955	90.585	79.343	240.485	302.788	254.67	188.882	226.435	229.158
bhy|KZV16408.1	0	0	0	0	0	0	0	0	0
bhy|KZV47940.1	0.165	0.283	0	0	0	0	0.046	0.191	0.187
bhy|KZV16036.1	2.233	2.745	2.469	59.734	61.142	56.531	5.765	6.47	6.078
bhy|KZV55677.1	0	0	0	0	0	0	0	0	0
bhy|KZV34439.1	0	0	0	0	0	0	0	0	0
bhy|KZV37411.1	57.104	56.116	55.729	37.067	36.291	37.284	61.286	64.464	59.979
bhy|KZV50014.1	1.755	2.155	1.886	0.626	0.664	0.444	1.405	1.211	1.692
bhy|KZV29165.1	0	0	0	0	0	0	0	0	0
bhy|KZV51260.1	22.988	20.063	20.288	2.187	1.567	1.546	12.564	12.211	11.883
bhy|KZV55037.1	0	0	0	0.1	0	0	0	0	0
bhy|KZV39642.1	0.894	0.26	0.546	6.122	6.967	6.051	0.253	0	0
bhy|KZV30693.1	0	0	0	0.057	0	0	0	0	0
bhy|KZV35483.1	4.459	1.471	2.836	2.623	0.945	0.869	2.83	0	0
bhy|KZV28556.1	0	0	0	0	0	0	0	0	0
bhy|KZV38094.1	0	0.287	0	0	0	0	0	0	0
bhy|KZV32433.1	0.115	0	0	0.091	0.064	0	0.029	0	0
bhy|KZV45156.1	1.615	4.273	2.766	1.414	1.081	0	1.609	4.052	1.29
bhy|KZV37130.1	27.223	31.585	29.895	25.325	27.553	25.938	24.803	24.385	24.281
bhy|KZV43267.1	4.352	5.012	5.096	1.135	2.508	2.288	1.291	2.567	2.368
bhy|KZT75615.1	0	0	0	0	0	0	0	0	0
bhy|KZV27139.1	0	0	0	0	0	0	0	0	0
bhy|KZV38400.1	0	0	0	0	0	0	0	0	0
bhy|KZV48884.1	0.52	0.786	0.861	1.853	1.627	1.718	0.565	0	1.013
bhy|KZV29726.1	0.994	1.34	0.684	48.601	46.456	49.138	4.361	5.381	4.136
bhy|KZV25401.1	1.989	1.589	0.83	0.109	0	0.396	0.13	0.268	0.523
bhy|KZV32223.1	23.484	22.06	22.643	33.712	29.378	30.557	31.392	30.155	32.16
bhy|KZV28813.1	1.119	0.72	0.753	3.46	3.048	3.729	0.945	0.571	0.556
bhy|KZV34599.1	0	0	0	0	0	0	0	0	0
bhy|KZV21808.1	52.67	40.523	35.708	0.709	0.613	0.304	3.508	3.357	2.655
bhy|KZT76888.1	0	0	0	0	0	0	0	0	0
bhy|KZV20909.1	0	0	0	0	0	0	0	0	0
bhy|KZV57835.1	76.627	71.578	58.245	210.29	172.214	182.861	610.633	542.207	505.313
bhy|KZV26908.1	0	0	0	0.22	0	0	0	0	0.511
bhy|KZV18622.1	12.021	10.191	11.724	2.061	2.463	2.861	4.493	4.138	5.454
bhy|KZV38164.1	0	0	0	0	0	0	0	0	0
bhy|KZV18083.1	0	0	0	0.102	0	0	0	0	0
bhy|KZV56276.1	0.582	0.744	0.432	0	0.208	0.068	0.123	0.168	0.163
bhy|KZT75201.1	0	0	0	0	0	0	0	0	0
bhy|KZV37406.1	1.074	1.705	1.805	1.884	1.25	2.176	2.009	2.064	2.612
bhy|KZV38680.1	0	0	0	0	0	0	0	0	0
bhy|KZV52615.1	21.051	19.049	18.928	7.395	7.022	7.874	11.749	10.333	10.096
bhy|KZV48575.1	0.123	0.205	0	0	0	0	0.112	0	0
bhy|KZV33302.1	11.828	12.158	13.428	1.005	0.89	1.035	7.244	6.353	7.492
bhy|KZV46738.1	0	0	0	0	0	0	0	0	0
bhy|KZV30139.1	23.441	21.329	25.305	16.16	17.177	15.981	15.391	21.464	16.862
bhy|KZV31407.1	5.145	5.687	5.913	0.39	0.88	0.857	4.251	3.685	3.767
bhy|KZT75684.1	0	0.512	0	0	0	0	0	0	0
bhy|KZV43518.1	2.912	3.859	3.355	2.013	2.634	3.507	2.118	3.315	1.856
bhy|KZV18958.1	0	0	0.208	0.081	0	0	0.097	0	0
bhy|KZV45974.1	1.156	0	0	0	0	0	0	1.993	0
bhy|KZV55820.1	0	0	0	0	0	0	0	0	0
bhy|KZV32179.1	0	0	0	0	0	0	0	0	0
bhy|KZV38991.1	0	0.115	0	0	0	0	0	0	0.128
bhy|KZV23601.1	0	0	0	0	0	0	0	0	0
bhy|KZV30870.1	0.308	0.132	0.274	0.055	0.214	0.11	0.065	0	0
bhy|KZV17915.1	0	0.218	0.417	0.205	0	0.274	0.117	0.111	0.106
bhy|KZV13918.1	0	0	0	0	0	0	0	0	0
bhy|KZV30228.1	2.516	3.987	2.486	0.979	0.768	0.7	5.33	5.507	5.608
bhy|KZV38543.1	0	0	0.457	0	0.376	0	0	0	0
bhy|KZV22778.1	0	2.179	0	0.922	0	0	3.297	2.233	0
bhy|KZV42443.1	0	0	0	0	0	0	0.036	0	0
bhy|KZV54347.1	7.021	5.73	9.557	12.418	12.723	13.971	9.805	7.111	7.141
bhy|KZV40389.1	0	0	0	0	0	0	0.131	0	0
bhy|KZV24537.1	0	0	0.264	0	0	0	0	0	0
bhy|KZV25152.1	0	0	0	0	0	0.054	0	0	0
bhy|KZV53691.1	0	0	0	0	0	0	0	0	0
bhy|KZV21239.1	0	0	0	0	0	0	0	0	0
bhy|KZV20813.1	0.119	0.896	0.19	0.166	0.288	0	0.608	0.966	0.721
bhy|KZV15367.1	0	0	0	0	0	0	0	0	0
bhy|KZV27345.1	16.552	5.566	23.293	32.967	23.54	16.288	16.847	14.266	24.827
bhy|KZV54672.1	0	0	0	0	0	0	0	0	0
bhy|KZV26961.1	8.326	7.357	9.783	38.125	32.895	33.679	70.599	57.269	56.721
bhy|KZV15228.1	5.7	6.383	6.653	0.71	0.177	0.704	2.432	2.68	2.589
bhy|KZV51592.1	0	0	0	0	0	0	0.119	0	0.242
bhy|KZV37173.1	0.3	0	0.528	0.427	0.427	0.422	0	0	0
bhy|KZV41930.1	0	0.15	0.197	0.308	0	0	0.118	0.185	0
bhy|KZV54259.1	6.514	3.821	4.831	2.903	2.073	3.806	2.648	3.577	2.678
bhy|KZT75331.1	0	0	0	0	0	0	0	0	0
bhy|KZV48288.1	0.314	0.528	0	0	0	0	0	0	0
bhy|KZV15331.1	0	0	0	0	0	0	0	0	0
bhy|KZV20373.1	0	0	0	0	0	0	0.262	0	0
bhy|KZV36963.1	0	0	0	0	0	0	0	0	0
bhy|KZV15816.1	0	0	0	0	0	0	0	0	0
bhy|KZV40698.1	2.342	4.931	6.433	3.391	3.885	5.274	4.346	7.416	4.398
bhy|KZV25214.1	0	0	0	0	0	0	0	0	0
bhy|KZV24498.1	0	0	0	0	0	0	0	0	0
bhy|KZV06602.1	0	0	0	0	0	0	0	0	0
bhy|KZV46984.1	0	0	0	0	0	0	0.068	0	0
bhy|KZV19619.1	0	0	0	0.031	0	0	0	0	0
bhy|KZV44543.1	0	0	0	1.848	1.84	1.095	0	0	0
bhy|KZV45783.1	0	0	0	0	0	0	0	0	0
bhy|KZV30136.1	0	0	0	0	0	0	0	0	0
bhy|KZV06620.1	0	0	0	0	0	0	0	0	0
bhy|KZV25436.1	0	0	0.055	0	0	0	0	0	0
bhy|KZV57970.1	0	0	0	0	0	0	0	0	0
bhy|KZV35487.1	0	0	0	0	0	0	0	0	0
bhy|KZV43363.1	9.832	9.646	9.052	10.916	10.1	11.715	17.334	18.049	17.358
bhy|KZV58643.1	0	0	0	0	0	0	0	0	0
bhy|KZV26558.1	0.049	0	0	0	0	0	0	0	0.083
bhy|KZV56524.1	0	0	0	0	0	0	0	0	0
bhy|KZV28264.1	0	0	0	0	0.649	1.417	0	1.116	0.578
bhy|KZV24875.1	43.058	30.911	38.297	6.883	9.633	6.121	24.211	22.517	22.577
bhy|KZV28866.1	11.166	8.42	9.643	10.135	9.185	8.753	9.714	8.763	9.509
bhy|KZV42750.1	0	0	0	0	0	0	0	0	0
bhy|KZV16472.1	12.131	9.276	10.735	2.687	3.619	3.576	9.644	11.853	7.614
bhy|KZV22602.1	0.374	0.323	0.672	0.175	0.181	0.444	0	0.108	0.105
bhy|KZV22819.1	0	0	0	0	0	0	0.129	0	0.235
bhy|KZV33629.1	0	0	0.363	0	0	0.295	0	0	0
bhy|KZV16541.1	62.422	48.594	49.196	37.062	30.53	33.163	60.425	49.96	49.897
bhy|KZV25443.1	0	0	0	0	0	0	0	0	0
bhy|KZV25178.1	30.912	32.843	31.511	43.665	40.547	39.147	45.18	39.449	41.589
bhy|KZV38227.1	0	0	0	0	0	0	0	0	0
bhy|KZV44475.1	98.361	109.031	110.224	1.037	1.036	3.073	7.416	7.536	7.286
bhy|KZV53821.1	6.131	6.041	5.148	4.997	5.526	6.094	5.167	4.044	5.906
bhy|KZV41965.1	1.459	4.143	2.911	1.086	4.141	0.714	1.938	0.541	1.084
bhy|KZV26348.1	0	0	0	0	0	0	0	0	0
bhy|KZV53552.1	0	0	0	0	0	0	0	0	0
bhy|KZV19734.1	9.761	10.142	8.807	20.971	21.736	20.384	14.602	14.305	13.268
bhy|KZV18075.1	0	0	0	0	0	0	0	0	0
bhy|KZV46041.1	0	0	0.891	1.081	0	0.712	0	0.873	0
bhy|KZV35740.1	6.468	9.031	6.612	35.29	36.49	35.872	8.904	9.723	10.077
bhy|KZV22738.1	0.202	0.35	0.121	0.383	0.385	0.517	0	0	0
bhy|KZV22235.1	1.03	0	0	1.465	0	1.447	3.493	0	1.716
bhy|KZV46481.1	48.331	53.959	50.216	2.784	2.166	3.219	13.391	12.883	13.961
bhy|KZV47933.1	0	0	0	0	0	0	0	0	0
bhy|KZV38343.1	0	0	0	0	0.142	0	0	0	0
bhy|KZV33201.1	0.318	0	0.143	0	0.114	0	0	0.138	0
bhy|KZV40956.1	0	0	0.12	0	0	0	0	0	0
bhy|KZV27579.1	55.6	56.148	54.237	12.803	13.494	12.365	13.174	13.757	14.015
bhy|KZV58237.1	0	0	0	0	0	0	0	0	0
bhy|KZV41386.1	0	0	0	0	0	0	0	0	0
bhy|KZT75728.1	0	0	0	2.028	0	1.06	0	1.753	1.102
bhy|KZV16616.1	12.446	14.453	14.692	1.317	0.868	1.133	1.13	1.956	1.17
bhy|KZT75313.1	0	0	0	0	0	0	0	0	0
bhy|KZV21049.1	1.385	2.306	1.035	1.822	1.411	0.278	0.831	1.021	1.323
bhy|KZV50936.1	0	0	0	0	0	0	0.171	0.346	0
bhy|KZT75858.1	0	0	0	0	0	0	0	0	0
bhy|KZV57820.1	0	0.546	0	0	0	0	0	0.548	0
bhy|KZV55727.1	21.779	25.342	21.856	72.004	54.036	58.293	30.829	33.364	31.375
bhy|KZV58729.1	733.166	1040.77	1028.2	92.078	121.506	111.599	244.98	284.265	304.137
bhy|KZV19579.1	9.878	7.244	9.332	0.581	0	0.468	0.21	0.287	0.14
bhy|KZV38579.1	4.521	5.684	4.505	1.678	1.405	1.452	1.965	2.965	0
bhy|KZV35182.1	7.856	10.902	7.45	4.956	4.298	5.091	3.828	4.331	4.073
bhy|KZV14095.1	0	0	0	0	0	0	0	0	0
bhy|KZV58709.1	0.158	0	0	0.162	0.268	0	0.334	1.251	0
bhy|KZV14994.1	0	0	0	0	0.036	0	0	0	0
bhy|KZV49572.1	0	0	0	0	0	0	0	0	0
bhy|KZV43390.1	155.839	112.856	73.352	9.384	3.237	12.597	54.761	45.491	25.9
bhy|KZV14878.1	0	0	0	0	0	0	0	0	0
bhy|KZV44786.1	3.502	4.133	4.527	1.158	1.686	2.288	5.351	3.695	5.456
bhy|KZV35409.1	0	0	0.234	0	0	0	0	0	0
bhy|KZV18123.1	0	0	0	0	0.595	0	0	0	0.224
bhy|KZV33676.1	0	0	0	0	0	0	0	0	0
bhy|KZV20603.1	0.456	1.117	1.23	2.334	3.472	2.884	1.128	1.417	2.692
bhy|KZV45590.1	0.059	0.292	0.102	0	0	0	0	0	0
bhy|KZV53554.1	0	0	0	0	0	0	0	0	0
bhy|KZV27481.1	0	0	0	0	0	0	0	0	0
bhy|KZV28887.1	27.992	31.999	27.934	0.688	0.715	0.566	5.475	7.575	8.507
bhy|KZV28600.1	0	0	0	0	0	0	0	0	0
bhy|KZV20920.1	27.629	33.662	35.351	41.683	47.839	48.897	67.695	76.979	76.551
bhy|KZV07098.1	0	0	0	0	0	0	0	0	0
bhy|KZV56376.1	0.537	0.396	0.55	0.324	1.225	0.438	0	0.133	0.258
bhy|KZV56029.1	0	0	0	0	0	0	0	0	0
bhy|KZV45734.1	31.37	28.685	27.698	49.03	49.648	43.954	38.765	37.209	36.531
bhy|KZT75521.1	0	0	0	0	22.868	0	0	30.027	0
bhy|KZV35537.1	0	0	0	0	0	0	0	0	0
bhy|KZV15128.1	0	0	0	0	0	0	0	0	0
bhy|KZV17031.1	0	0	0	0	0	0	0	0	0
bhy|KZV27960.1	0.045	0	0.081	0.032	0.195	0.192	0.115	0	0.077
bhy|KZV16921.1	0.133	0	0	0	2.139	0.538	0	0	0.535
bhy|KZV28526.1	0.461	0.508	0.531	0.438	0.429	0.213	0.478	0.524	0
bhy|KZV50172.1	0	0	0	0	0	0	0	0	0
bhy|KZV06701.1	0	0	0	0	0	0	0	0	0
bhy|KZV18388.1	0.682	0.337	0.53	1.396	0.782	0.966	1.116	0.776	0.974
bhy|KZV46245.1	0	0	0	0.097	0	0	0.003	0	0
bhy|KZV32845.1	0	0	0	0	0	0	0	0	0
bhy|KZT75743.1	0	0	0	0	0	0	0	0	0
bhy|KZV28754.1	0	0.086	0.074	0.015	0	0	0.063	0.072	0
bhy|KZV46891.1	0	0	0	0.163	0	0	0	0	0
bhy|KZV32240.1	5.268	6.254	5.588	1.591	2.696	2.303	7.189	5.039	5.357
bhy|KZV40044.1	7.465	6.659	8.005	5.485	7.608	6.788	8.135	10.215	11.356
bhy|KZV34090.1	0	0.237	0	0.102	0	0.255	0	0	0
bhy|KZV49946.1	0	0	0	0	0	0	0	0	0
bhy|KZV25233.1	0	0	0	0	0	0	0	0	0
bhy|KZV52824.1	0	0	0	0.03	0	0	0	0	0
bhy|KZV21115.1	0	0	0	0.298	0	0	0	0	0
bhy|KZV53416.1	0.379	1.251	0.325	0	0	0	0.161	0.647	0.312
bhy|KZV55033.1	0	0	0	0.378	1.512	0.747	0	0	0
bhy|KZV37640.1	0	0	0	0.351	0.69	0.343	0	0.424	0
bhy|KZV17909.1	0	0	0	0.36	0	0	0	0	0
bhy|KZV57609.1	0	0	0	1.03	2.059	0	1.228	0	0
bhy|KZV51303.1	0	0	0	0	0	0	0	0	0
bhy|KZV50244.1	9.046	8.544	8.141	59.909	64.958	62.363	13.338	13.062	13.662
bhy|KZV41070.1	10.933	10.401	10.738	14.766	15.125	12.981	16.373	15.19	13.728
bhy|KZV34444.1	0	0	0	0	0	0	0	1.082	0
bhy|KZV06815.1	0	0	0	0	0	0	0	0	0
bhy|KZV57078.1	116.914	124.435	130.291	162.383	170.246	170.398	178.307	198.676	166.837
bhy|KZV14015.1	0	5.141	0	0	2.174	0	6.483	2.635	5.095
bhy|KZV53651.1	0	0	0	0	0	0	0	0	0
bhy|KZV06854.1	0	0	0	0	0	0	0	0	0
bhy|KZV25655.1	0	0	0	0	0.25	0	0	0	0
bhy|KZV36188.1	1.224	0	0	1.486	0	0	2.077	2.11	0
bhy|KZV14832.1	0.594	0.576	0.603	1.263	0.837	0.594	1.503	1.033	1.137
bhy|KZV53717.1	0.078	0	0	0.879	0.742	0.742	0.264	0.133	0.127
bhy|KZV56061.1	2.119	3.01	5.32	393.817	417.685	408.5	215.876	203.612	213.82
bhy|KZV29072.1	0	0	0	1.691	1.476	2.432	0.88	0.596	0.577
bhy|KZV13894.1	0	0	0	0	0	0	0	0	0
bhy|KZV24944.1	350.534	352.655	349.756	133.068	138.317	132.742	292.857	289.921	301.47
bhy|KZV18858.1	0	0	0	0	0	0	0	0	0
bhy|KZV19369.1	0.729	0	0	0	0	0	0	0	0
bhy|KZV51655.1	0	0	0.126	0	0	0.097	0	0.187	0.174
bhy|KZV19987.1	0	0	0	0	0	0	0	0	0
bhy|KZV41330.1	0	0	0	0	0	0.033	0.02	0	0
bhy|KZV46275.1	112.028	95.772	91.912	97.207	89.094	89.823	54.392	47.213	46.708
bhy|KZV41627.1	0	0	0	0	0	0	0	0	0
bhy|KZV13967.1	2.743	0	3.721	1.405	2.1	5.612	0.805	0	2.741
bhy|KZV22460.1	0	0	0	0	0	0	0	0	0
bhy|KZV38921.1	29.622	28.63	29.123	30.319	36.213	29.028	30.367	35.47	36.622
bhy|KZV34913.1	112.249	119.527	110.228	5.073	5.482	3.881	30.771	30.429	25.732
bhy|KZV46458.1	2.642	2.39	5.853	17.851	20.968	21.554	14.375	15.278	13.603
bhy|KZV50806.1	0	0	0	0	0	0	0	0	0
bhy|KZT76349.1	0	0	0	0	0	0	0	0	0
bhy|KZV44977.1	0.03	0	0	0.021	0.043	0.17	0	0	0.051
bhy|KZV19345.1	0	0.073	0	0	0	0	0.037	0	0
bhy|KZV13736.1	0	1.013	0	0	0	0	0	0	0
bhy|KZV49934.1	0	0	0	0	0	0	0	0	0
bhy|KZV18232.1	0.164	0.092	0	0	0	0	0	0	0
bhy|KZV36021.1	0.515	0	0.425	1.028	0.996	1.537	0.98	0.468	1.494
bhy|KZV18585.1	0.154	0	0	0.176	0	0.383	0	0	0.199
bhy|KZV16947.1	0	0	0	0	0	0	0	0	0
bhy|KZV26788.1	0.321	0.072	0.148	0.43	0.232	0.291	0.109	0.451	0.14
bhy|KZV20844.1	0.01	0	0	0	0	0	0	0	0
bhy|KZV19522.1	3.404	3.332	2.628	13.956	12.35	12.923	5.648	4.042	5.773
bhy|KZV58356.1	0	0	0	0	0	0	0	0	0
bhy|KZV36461.1	1.915	2.018	1.851	0.351	0.58	0.573	0.454	0.457	0.568
bhy|KZV21801.1	122.71	103.204	107.542	111.296	88.559	92.684	48.962	41.497	38.763
bhy|KZV26249.1	0.044	0	0	0	0.063	0.062	0.037	0	0
bhy|KZV21649.1	12.8	14.939	15.694	1.611	1.365	1.425	2.441	2.683	2.403
bhy|KZT76045.1	0	0	0	0	0	1.461	0	0	0
bhy|KZV28153.1	0	0	0	0	0	0	0	0	0
bhy|KZV38989.1	0	0	0	0	0	0	0	0	0
bhy|KZV46793.1	0	0.001	2.476	0	0	0	0	0	0
bhy|KZV46423.1	9.369	9.333	7.915	27.508	29.547	28.096	11.886	10.334	11.229
bhy|KZV40945.1	8.825	9.002	10.56	15.019	14.989	14.579	8.846	9.23	9.167
bhy|KZV28530.1	6	3.363	12.315	2.846	2.845	1.406	1.697	1.724	8.334
bhy|KZV15480.1	3.832	2.486	2.397	13.575	12.346	11.375	5.517	5.013	6.821
bhy|KZV46725.1	0	0	0	0	0	0	0	0	0
bhy|KZV30219.1	1.898	3.002	3.455	2.099	3.533	1.924	0.302	3.753	1.054
bhy|KZV22715.1	754.704	1270.82	1248.91	4.489	4.835	3.175	94.717	119.69	139.403
bhy|KZV44845.1	0	0	0	0	0	0	0	0	0
bhy|KZV52800.1	0	0	0	0	0	0	0	0	0
bhy|KZV51999.1	4.028	8.992	4.53	4.629	1.932	4.491	6.212	5.427	2.095
bhy|KZV14731.1	0	0	0	0.269	0	0	0	0	0
bhy|KZV18639.1	1.029	1.722	0.399	0.645	1.272	0.782	0.384	1.165	0.376
bhy|KZV32231.1	0	0	0	0	0	0	0	0	0
bhy|KZV49322.1	5.853	2.792	4.83	8.827	5.913	8.372	6.488	5.147	6.116
bhy|KZV17758.1	30.994	24.873	26.899	79.064	69.25	73.535	35.684	29.566	31.636
bhy|KZV27297.1	0	0	0	0	0	0	0	0	0
bhy|KZV30243.1	0	0	0	1.208	0	0	0	0	0
bhy|KZV21303.1	0	0	0	0	0.08	0	0	0	0
bhy|KZV52015.1	0	0	0	0	0	0	0	0	0
bhy|KZV31995.1	0.033	0.501	0.291	0.082	0	0.061	0.33	0.338	0.395
bhy|KZV25859.1	0	0	0	0	0	0	0	0	0
bhy|KZV51353.1	0	0	0	0	0	0	0	0	0
bhy|KZV26644.1	0	0	0.139	0	0	0	0.145	0	0
bhy|KZV56510.1	63.069	63.468	63.831	22.109	26.141	24.02	16.582	17.49	16.152
bhy|KZV42531.1	0	0	0	0	0	0	0	0	0
bhy|KZV47479.1	0.42	0.262	0.353	0.033	0.096	0	0.364	0.326	0.37
bhy|KZV50576.1	17.468	23.719	17.647	9.833	10.707	12.231	17.346	21.243	16.568
bhy|KZV48439.1	0	0	0.35	0	0	0	0	0	0
bhy|KZV55696.1	0	0	0	0	0	0	0	0	0
bhy|KZV18290.1	0	0	0	0	0	0	0	0	0
bhy|KZV55146.1	6.506	3.949	6.841	0.578	0.577	0.572	1.825	0.929	2.474
bhy|KZT76099.1	0	0	0	0	0	0	0	0	0
bhy|KZV34528.1	0	0	0	0	0	0	0	0	0
bhy|KZV25724.1	20.236	21.772	25.14	21.698	21.284	22.901	36.495	39.185	40.072
bhy|KZV44858.1	0	0	0	0	0	0	0	0	0
bhy|KZV41400.1	0	0.914	0.228	0	0	0	0	0	0.216
bhy|KZV42865.1	0	0	0	0	0	0	0.206	0	0
bhy|KZV48910.1	5.203	2.751	3.061	5.796	2.166	4.256	43.146	42.888	38.512
bhy|KZV20520.1	23.594	9.334	19.531	8.885	5.264	3.252	20.013	9.57	11.565
bhy|KZV48380.1	0.541	0.582	0	0	1.2	0	0	1.435	0.544
bhy|KZV14219.1	27.118	25.542	27.483	42.473	46.611	41.963	101.272	99.732	101.434
bhy|KZV46958.1	5.323	4.227	4.505	2.723	1.812	2.29	10.434	8.837	8.88
bhy|KZV58572.1	0	0	0	0	0	0	0	0	0
bhy|KZV42220.1	0	0	0	0	0	0	0	0	0
bhy|KZV53958.1	0	0	0	0	0	0	0	0	0
bhy|KZV18207.1	0.21	0.268	0.656	0.115	0.153	0.15	0.321	0.373	0.36
bhy|KZV57377.1	59.859	46.482	46.248	61.7	53.266	53.805	56.174	51.667	46.751
bhy|KZV46799.1	0.323	0.137	0.286	0.676	0.341	0.225	0	0.139	0.269
bhy|KZV58283.1	0.085	0	0	0.12	0.121	0	0.143	0	0
bhy|KZV26533.1	0	0	0	0	0	0	0	0	0
bhy|KZV55351.1	2.445	2.394	2.363	6.264	7.133	5.694	1.389	1.628	1.841
bhy|KZV22335.1	0.7	1.009	1.059	0.322	1.288	0.193	0.768	1.561	0
bhy|KZV36135.1	5.065	5.536	4.221	1.802	2.057	3.895	3.568	2.7	3.716
bhy|KZV39365.1	0	0	0	0	0	0	0	0	0
bhy|KZV39488.1	0	0	0	1.117	1.117	0	0	0	0
bhy|KZV20354.1	0	0	0	0	0	0	0	0	0
bhy|KZV51788.1	22.854	30.384	40.203	1.134	0.756	3.736	6.311	8.245	11.515
bhy|KZV28436.1	0	0	0	0	0	0	0	0	0
bhy|KZV57550.1	21.107	29.997	28.355	22.878	30.716	32.212	23.937	33.798	37.729
bhy|KZV56643.1	0	0	0	0	0	0	0	0	0.322
bhy|KZT76711.1	3.564	5.447	2.28	4.378	4.147	4.554	2.473	5.026	6.479
bhy|KZV32276.1	0	0.208	0.218	0	0	0.174	0.104	0	0
bhy|KZV40866.1	1.791	6.022	7.561	0	0	0.504	3.949	3.087	1.791
bhy|KZV49112.1	5.675	4.293	8.678	3.047	1.979	5.77	14.613	12.773	12.924
bhy|KZV19552.1	7.755	8.777	8.055	23.021	23.712	24.056	7.862	8.644	8.51
bhy|KZV39402.1	0	0	0	0	0	0	0	0	0
bhy|KZV38688.1	20.771	18.774	18.939	29.293	25.698	26.685	20.985	20.17	19.469
bhy|KZV41608.1	33.042	26.063	23.826	39.372	30.167	36.194	42.999	39.045	34.368
bhy|KZV18239.1	0	0	0	0	0	0	0	0	0
bhy|KZV24042.1	0	0	0	0	0	0	0	0	0
bhy|KZV22516.1	13.408	10.624	10.373	24.286	22.357	21.631	14.761	12.378	13.629
bhy|KZV38215.1	0.033	0.089	0.156	0	0	0.061	0.055	0.056	0
bhy|KZV14084.1	0	0	0	0	0	0	0	0	0
bhy|KZV36917.1	0	0	0.319	0.238	1.24	0	0.284	0	0
bhy|KZT76912.1	0	0.624	0.653	1.791	2.424	0.897	0.89	0.64	2.756
bhy|KZV24971.1	5.078	4.436	4.607	2.591	2.318	1.97	7.726	6.486	5.641
bhy|KZV50370.1	0	0	0	0	0.775	0	0	0	0
bhy|KZV22676.1	0	0	0	0	0	0	0	0	0
bhy|KZV52779.1	4.514	4.893	5.094	0.533	0.371	0.181	5.724	7.273	7.338
bhy|KZV34797.1	34.763	36.641	32.858	1.845	2.952	2.918	12.763	16.993	13.836
bhy|KZV29471.1	0.072	0.123	0.256	0.103	0.207	0.307	0	0	0
bhy|KZV50641.1	77.873	74.742	82.9	11.26	11.407	10.634	14.809	12.513	14.274
bhy|KZV58446.1	821.241	829.92	796.704	82.548	86.09	76.293	199.563	206.955	197.073
bhy|KZV58823.1	41.871	37.283	39.144	95.516	77.751	87.513	42.036	37.017	27.896
bhy|KZV43994.1	0	0	0	0	0	0	0	0	0
bhy|KZV33438.1	0	0	0	0	0	0	0	0	0
bhy|KZV17268.1	0	0	0	0	0	0	0	0	0
bhy|KZV25757.1	6.377	5.837	8.111	9.251	6.874	7.441	8.693	9.085	9.277
bhy|KZV24765.1	0	0	0	0	0	0	0	0	0
bhy|KZV17282.1	0.243	0	0	0	0.333	0	0	0	0.391
bhy|KZV31399.1	4.891	4.078	5.749	1.681	0.9	0.638	3.497	3.194	2.935
bhy|KZT75290.1	0	0	0	0	0	0	0	0	0
bhy|KZV32648.1	0	0	0	0	0	0	0	0	0
bhy|KZV35975.1	0	0	0.151	0.076	0.154	0.101	0.069	0.062	0.12
bhy|KZV27657.1	0	0	0	0.117	0	0	0	0	0
bhy|KZV34588.1	6.427	5.721	3.99	1.882	1.075	0.531	1.924	1.955	0.63
bhy|KZV48872.1	24.059	26.934	23.508	18.73	19.2	15.133	17.537	18.945	18.738
bhy|KZV42591.1	0	0	0	0	0	0	0	0	0
bhy|KZV31078.1	19.163	21.029	18.074	27.897	27.3	23.124	42.186	40.114	35.057
bhy|KZV37278.1	23.235	27.015	29.238	7.896	10.079	5.21	9.213	10.305	12.335
bhy|KZV49511.1	0	0	0	0	0	0	0	0	0
bhy|KZV21633.1	0	0	0	0	0	0	0	0	0
bhy|KZV13751.1	0	0	0	0	0	0	0	0	0
bhy|KZV06655.1	0	0	0	0	0	0	0	0	0
bhy|KZV30168.1	0	0	0	0.053	0	0	0	0.121	0
bhy|KZV34435.1	0	0	0	0	0	0	0	0	0
bhy|KZV21879.1	0.252	0	0	3.387	3.103	3.421	0.214	0.641	0.413
bhy|KZV17214.1	28.509	19.065	22.226	97.94	67.268	67.403	32.7	26.805	16.198
bhy|KZV36122.1	0	0	0	0	0	0	0	0	0
bhy|KZV17405.1	0	0	0	0	0	0	0	0	0
bhy|KZV17723.1	6.869	5.706	5.471	9.95	9.863	9.374	7.511	6.696	7.653
bhy|KZV43795.1	0	2.908	4.057	1.23	1.041	0	0	1.491	5.765
bhy|KZV44550.1	296.536	241.419	244.99	4.254	2.939	2.599	58.793	52.933	52.227
bhy|KZV58800.1	6.127	5.978	5.273	0.855	0.786	1.005	2.781	2.867	2.34
bhy|KZT75499.1	0.816	0	0	0	0	0	0	0	1.36
bhy|KZV47976.1	0	0	0	0	0	0	0	0	0
bhy|KZV49171.1	0	0	0	0	0	0	0	0	0
bhy|KZV32163.1	0	0	0	0	0	0	0	0	0
bhy|KZV40936.1	53.736	56.22	52.081	26.211	33.762	30.667	84.082	99.285	100.004
bhy|KZV18761.1	0	0	0	0.027	0	0	0.067	0	0.092
bhy|KZV48347.1	0	0	0.755	0	0	0.241	0	0	0
bhy|KZV29275.1	0	0	0	0	0	0	0	0	0
bhy|KZV48049.1	2.676	2.061	2.596	1.255	0.973	1.16	2.516	2.673	2.69
bhy|KZV35842.1	11.66	17.823	7.459	9.802	10.553	11.921	11.688	5.482	1.767
bhy|KZV58491.1	12.568	13.115	11.579	18.579	17.964	17.747	12.505	14.214	14.378
bhy|KZV31812.1	0	0	0	0.836	0	0	0	0	0
bhy|KZV50428.1	0	0	0	0.307	0	0	0	0	0
bhy|KZV51351.1	0	0	0	0	0	0	0	0	0
bhy|KZV15296.1	0	0	0	0	0	0	0	0	0
bhy|KZV48978.1	0.087	0.221	0.154	0.434	0.565	0.802	0.404	0.15	0.22
bhy|KZV35955.1	99.452	119.861	105.034	26.697	31.218	31.204	67.39	78.429	69.195
bhy|KZV19408.1	2.235	0.734	2.42	3.179	3.153	2.852	1.407	2.241	1.24
bhy|KZV21155.1	2.431	2.034	2.506	4.573	4.377	5.093	2.371	2.731	2.215
bhy|KZV36562.1	0.247	0.427	0.234	0.046	0	0	0.11	0.183	0.394
bhy|KZV27792.1	0.068	0	0	0.136	0	0	0.103	0	0
bhy|KZV58635.1	12.223	14.499	11.457	9.032	11.449	10.265	12.785	9.72	13.661
bhy|KZT76670.1	3.824	3.127	8.081	2.79	5.638	8.462	3.912	3.21	3.907
bhy|KZV31222.1	0	0	0	0	0	0	0	0	0
bhy|KZV14183.1	0.637	0.761	0.477	0.192	0.5	0.25	0.382	0.312	0.601
bhy|KZV50290.1	0	0.593	0	0.487	0	0	0	0	0
bhy|KZV38241.1	29.512	30.459	30.663	35.283	37.911	39.724	25.062	30.031	28.891
bhy|KZV07002.1	0	0	0	0	0	0	0	0	0
bhy|KZV20051.1	0.296	0	0	0	0	0	0.252	0.256	0.246
bhy|KZV15239.1	0	0.149	0.161	0	0.117	0	0	0	0
bhy|KZV20292.1	0.704	0.168	0.525	2.528	1.395	0.961	0.336	0.171	0.331
bhy|KZV27070.1	0	0	0	0	0	0	0	0	0
bhy|KZV58551.1	0	0	0	0	0	0	0	0	0.238
bhy|KZV56733.1	0	0	0	0	0	0	0	0	0
bhy|KZV43019.1	0	0	0	0	0	0	0	0	0
bhy|KZV49694.1	14.131	16.114	17.054	12.756	11.579	13.383	27.454	27.356	23.08
bhy|KZV58219.1	2.533	0	3.565	0	0	0	0	0	0
bhy|KZV20328.1	0	0	0	0.08	0	0.175	0	0	0
bhy|KZV52097.1	0	0	0	0	0	0	0	0	0
bhy|KZV57249.1	0	0	0	0	0	0	0.134	0.16	0
bhy|KZV46885.1	0	0	0	0.053	0	0	0	0	0
bhy|KZV50779.1	0.213	0.719	0.376	0.451	0	0.3	0	0	0.709
bhy|KZV52936.1	0	0	0	0.302	0	0.597	0.637	0	0
bhy|KZV14782.1	0	0	0	0	0	0	0	0.1	0
bhy|KZV34041.1	50.145	47.11	46.681	146.833	133.682	134.181	18.016	16.687	18.196
bhy|KZV52459.1	0.459	0.795	0	0.112	0.562	0.653	0.556	0	1.332
bhy|KZV14418.1	0	0	0	0	0	0	0	0	0
bhy|KZV42410.1	0	0	0	0	0	0	0	0	0
bhy|KZV24630.1	0.905	0	0	0	0	0	0	0	0
bhy|KZV23070.1	0	0	0	0	0	0	0	0	0
bhy|KZT76537.1	0	0	0	0	0	0	0	0	0
bhy|KZV43576.1	0.615	0.671	0.777	0.431	1.307	1.227	0.221	0.83	0.953
bhy|KZV27563.1	21.259	19.61	20.353	65.175	68.781	70.105	34.235	35.86	36.141
bhy|KZV35276.1	0	0	0	0	0	0	0	0	0
bhy|KZV35389.1	0	0	0	0	0	0	0	0	0
bhy|KZV33230.1	0.021	0	0	0	0	0	0	0	0
bhy|KZV18478.1	0.154	0.132	0.413	0.219	0.565	0.332	0.652	0.406	0.527
bhy|KZV18474.1	0	0.084	0	0.035	0.078	0.036	0	0	0.125
bhy|KZV26966.1	0	0	0	0	0	0	0	0	0
bhy|KZV49728.1	0.171	0.221	0.384	0.098	0.062	0.263	0.072	0.075	0.146
bhy|KZV36713.1	0	0	0	0	0	0	0.188	0	0
bhy|KZV39152.1	0.096	0.053	0	0.066	0.042	0.042	0.16	0.054	0.103
bhy|KZV40833.1	0.113	0	0.186	3.299	4.808	3.138	1.746	1.595	2.092
bhy|KZV35660.1	43.358	42.837	40.478	179.771	184.367	178.607	467.398	438.661	432.246
bhy|KZV26406.1	13.029	10.936	11.61	29.504	23.478	21.334	19.327	12.919	16.943
bhy|KZV22631.1	0	0	0	0	0	0	0	0	0
bhy|KZV29369.1	98.524	109.419	99.535	89.885	99.323	93.647	37.643	46.393	45.573
bhy|KZV17426.1	0	0	0	0	0	0	0	0	0
bhy|KZV58631.1	0	0	0	0	0	0	0	0	0
bhy|KZV41281.1	0.729	1.225	1.282	0	0	0	0	1.256	0
bhy|KZV17359.1	81.518	83.255	86.136	0.548	1.483	1.465	5.014	3.826	2.394
bhy|KZV44555.1	1.229	0.698	1.159	0.474	0.539	0.535	2.979	3.417	3.935
bhy|KZV20979.1	0.022	0.077	0.04	0	0.038	0	0	0	0
bhy|KZV41594.1	7.328	8.512	8.68	5.502	6.097	4.899	5.727	6.197	6.75
bhy|KZV22647.1	0	0	0	0	0	0	0	0	0
bhy|KZV37733.1	0	0.229	0	0	0	0	0	0	0
bhy|KZV51885.1	0	0	0	0	0	0	0	0	0
bhy|KZV40061.1	0	0.546	0	0	0	0.317	0	0	0
bhy|KZV14619.1	0	0	0	0	0	0	0	0	0
bhy|KZV43437.1	0.593	0	0	0.412	0	0.39	0.746	0	0
bhy|KZV33113.1	103.91	100.581	96.682	939.781	920.607	924.636	878.992	846.222	847.054
bhy|KZV50527.1	0	0	0	0	0	0.045	0	0	0
bhy|KZV18843.1	0	0	0.126	0	0.455	0	0	0	0
bhy|KZV57342.1	0.156	0	0.275	0	0.279	0	0	0	0.305
bhy|KZV25979.1	84.557	78.229	88.787	24.541	22.21	24.553	47.959	46.421	42.278
bhy|KZV26232.1	0	0	0	0	0	0	0	0	0
bhy|KZV18332.1	0.08	0.161	0	0.089	0.167	0.083	0.109	0	0
bhy|KZV58136.1	0.463	0.409	0.835	0.985	1.981	2.331	1.073	1.523	1.203
bhy|KZV46866.1	0.957	0	0.561	3.176	2.268	0.897	6.762	4.397	5.315
bhy|KZV39826.1	0	0	0.342	0.134	0.271	0	0.16	0	0.322
bhy|KZV14802.1	0	0.109	0	0.026	0	0.045	0	0	0
bhy|KZV33726.1	0	0	0	0	0	0	0	0	0
bhy|KZV20693.1	0	0	0	0	0	0	0	0	0
bhy|KZV40452.1	0	0	0	0	0	0	0	0	0
bhy|KZV44299.1	0	0	0	0	0	0	0	0	0
bhy|KZV48836.1	0.06	0.246	0.108	0	0.239	0.094	0.122	0.099	0.095
bhy|KZV40507.1	0	0	0	0	0	0.023	0	0	0
bhy|KZV53537.1	0.076	0	0.271	0.055	0	0.099	0	0	0
bhy|KZV30199.1	0	0	0	0	0	0	0	0	0
bhy|KZV32295.1	0	0	3.225	7.825	10.43	15.464	0	0	0
bhy|KZV16370.1	65.998	65.356	66.457	34.89	28.976	36.354	46.479	47.222	42.487
bhy|KZT76139.1	0	0	0	0	0	0	0	0	0
bhy|KZV19592.1	0	0	0	0.08	0	0	0	0	0
bhy|KZV43970.1	0	1.519	0	0	0	0	0	0	0
bhy|KZV47473.1	0	0	0	0	0	0	0	0	0
bhy|KZV17102.1	0	0	0	0	0	0	0	0	0
bhy|KZV26077.1	21.002	18.779	22.434	27.629	28.399	23.523	21.294	25.349	24.492
bhy|KZV47115.1	0	0	0	0	0	0	0	0	0
bhy|KZT76227.1	0	0	0	0	0	0	0	0	0
bhy|KZV57455.1	0.487	0.342	0.84	0	0	0	0.117	0	0
bhy|KZV51536.1	0	0	0	0	0	0	0	0	0
bhy|KZV41441.1	0.345	0.112	0.386	0.598	0.497	0.57	0.289	0.198	0.438
bhy|KZV26135.1	0	0	0	0	0	0	0	0	0
bhy|KZV51675.1	0	0.47	0	0	0	0	0	0	0
bhy|KZV36693.1	0	0	0	0.121	0	0	0	0	0
bhy|KZV48535.1	13.67	9.982	10.337	10.891	10.843	10.536	6.165	5.499	6.011
bhy|KZV31367.1	25.528	27.034	24.803	270.184	275.084	277.606	88.676	94.041	95.407
bhy|KZV16640.1	0	0	0	0	0	0	0	0	0
bhy|KZV57864.1	5.331	5.437	4.939	5.168	4.025	6.199	15.513	14.211	16.057
bhy|KZV40835.1	2.147	1.132	1.619	0.236	0	0	0.209	1.01	0.558
bhy|KZV28503.1	0	0	0	0.064	0	0.356	0	0	0.147
bhy|KZV48585.1	0.18	0	0	0.066	0	0	0	0	0
bhy|KZV15399.1	0	0	0	0	0	0	0	0	0
bhy|KZV18159.1	1636.47	1559.05	1577.17	1303.76	1210.14	1232.52	320.914	330.101	318.166
bhy|KZV27167.1	10.257	11.479	11.93	0.961	0.677	0.897	1.913	1.725	1.934
bhy|KZV36589.1	0	0	0	0	0	0	0	0	0
bhy|KZV43817.1	0	0	0	0	0	0	0	0	0
bhy|KZV27314.1	8.985	9.186	10.022	2.331	3.81	3.787	5.94	5.951	5.816
bhy|KZV45366.1	6.075	6.534	5.384	5.029	5.423	5.501	4.952	4.569	5.031
bhy|KZV49416.1	0	0	0	0	0	0	0	0	0
bhy|KZV21367.1	0	0	0	0	0	0	0	0	0
bhy|KZV50612.1	34.091	29.03	33.17	51.139	48.988	46.143	71.385	59.425	63.015
bhy|KZV29075.1	0	0	0	0	0.051	0	0	0	0
bhy|KZV40662.1	0	0	0	0	0	0	0	0	0
bhy|KZV23968.1	0	0	0	0	0	0	0	0	0
bhy|KZV48340.1	0.041	0.14	0.073	0	0.059	0.058	0.035	0.43	0.348
bhy|KZV26592.1	0	0.443	0.229	0.351	0.183	0.179	0.212	0.222	0.216
bhy|KZV42987.1	0	0	0	0	0	0	0	0	0
bhy|KZV19678.1	0	0	0	0	0	0	0	0	0
bhy|KZV57300.1	0	0	0	0	0	0	0	0	0
bhy|KZV30018.1	0	0	0	0	0	0	0	0	0
bhy|KZT75998.1	3.22	4.875	0	4.759	0	6.2	0	0	0
bhy|KZV32322.1	2.013	2.174	3.896	2.221	3.338	3.39	2.677	3.087	1.788
bhy|KZV50196.1	4.535	4.866	4.809	3.756	5.137	6.5	3.503	6.59	6.412
bhy|KZV38165.1	0	0	0	0	0	0	0	0.181	0.176
bhy|KZV06670.1	3.542	5.88	4.491	6.299	8.154	5.269	3.799	6.378	3.444
bhy|KZV24371.1	33.358	47.118	49.184	5.008	4.545	5.252	20.676	23.827	24.397
bhy|KZV53544.1	0	0.096	0	0	0	0	0	0	0
bhy|KZV24901.1	12.072	6.41	12.295	2.712	1.807	3.573	7.006	6.572	3.177
bhy|KZV49260.1	41.73	46.701	45.966	190.084	195.533	193.199	78.124	79.602	77.911
bhy|KZV34172.1	0	0	0	0.065	0	0	0	0	0
bhy|KZV40931.1	0	0	0	0.248	0.195	0.193	0	0.24	0.116
bhy|KZV55665.1	0	0	0	0	0	0	0	0	0
bhy|KZV33174.1	0.586	0.198	0.414	1.674	2.226	1.704	59.344	58.392	61.03
bhy|KZV40300.1	0	0	0	0	0	0	0	0	0
bhy|KZV24408.1	0	0	0	0	0	0	0	0	0.058
bhy|KZV50836.1	0	0	0	0	0	0	0	0	0
bhy|KZV19712.1	0	0	0	0	0.662	0	0	0	0
bhy|KZV52919.1	3.628	3.92	3.859	0.23	0.711	0	0	0	0.284
bhy|KZV18814.1	0	0	0	0	0	0	0	0	0
bhy|KZV57304.1	0	0	0	0	0	0	0	0	0
bhy|KZV40184.1	0.313	0.488	0	0	0	0	0	0	0
bhy|KZV54056.1	0	0	0	0	0.374	0	0	0	0
bhy|KZT76940.1	0	0	0	0.085	0	0.165	0	0	0
bhy|KZV37741.1	0.222	0.224	0.597	0.453	0.488	0	0.337	0.223	0.308
bhy|KZV39688.1	0	0	0	0.54	0.187	0	0	0	0
bhy|KZV24814.1	0	0	0	0	0	0	0	0	0
bhy|KZV20010.1	7.673	7.727	8.338	4.516	5.148	4.769	8.954	10.041	8.662
bhy|KZV53923.1	8.77	6.073	3.652	6.927	3.185	2.524	8.06	5.618	4.631
bhy|KZV21380.1	0	0	0	0	0	0	0	0	0
bhy|KZV41758.1	91.977	70.996	72.954	177.486	150.01	135.543	468.447	389.784	348.524
bhy|KZV33260.1	0	0	0	0	0	0	0	0	0
bhy|KZV32215.1	22.61	19.927	20.239	5.977	6.099	6.427	12.49	13.434	11.137
bhy|KZT76507.1	0	0	0	0	0	0	0	0	0
bhy|KZV47155.1	0	0	0	0	0	0	0	0	0
bhy|KZV39829.1	0	0	0	0	1.068	0	0	0	0
bhy|KZV57631.1	19.787	25.316	23.789	8.175	9.646	9.558	9.248	9.517	8.694
bhy|KZV26943.1	0.155	0	0.137	0.117	0.257	0.109	0	0	0
bhy|KZV38988.1	0	0	0	0	0	0	0	0	0
bhy|KZV55972.1	9.676	4.881	5.957	22.025	30.274	32.646	16.825	15.011	28.221
bhy|KZV38016.1	0.463	0	0	0	0	0.65	0	0	0
bhy|KZV54704.1	0	0	0	0	0	0	0	0	0
bhy|KZV36767.1	0.576	0	0	0	0	0	0	0	0
bhy|KZV28644.1	0	0	0	0	0	0	0	0	0
bhy|KZT76555.1	0	0	0	0	0	0	0	0	0
bhy|KZV18785.1	0	0	0	0	0	0	0	0	0
bhy|KZV15779.1	0	0	0	0	0	0	0	0	0
bhy|KZV33639.1	1.967	1.815	3.05	5.333	6.416	5.532	1.881	3.714	3.812
bhy|KZV46139.1	0	0	0	0	0	0	0	0	0
bhy|KZV18476.1	116.397	91.843	88.828	52.913	41.141	41.337	95.25	75.58	65.606
bhy|KZV51705.1	0	0.616	0.958	0.137	0.796	0	0.304	0	0.303
bhy|KZT75257.1	0	0	0	0	0	0	0	0	0
bhy|KZV21442.1	0	0	0	0	0	0	0	0	0
bhy|KZV41119.1	14.795	14.758	14.039	4.893	4.216	4.563	9.659	8.128	8.204
bhy|KZV28455.1	0.388	0.327	0.171	0.034	0.202	0.199	0.204	0.083	0.081
bhy|KZV37429.1	0	0	0	0	0	0.188	0	0	0
bhy|KZV35944.1	0	0	0	0.072	0	0.108	0.026	0	0.052
bhy|KZV38667.1	0	0	0	0	0	0	0	0	0
bhy|KZV58498.1	0	0	0	0	0	0	0	0	0
bhy|KZV27984.1	0	0	0	0	0	0	0	0	0
bhy|KZV13767.1	0	0	0	0	0	0	0	0	0
bhy|KZV32095.1	0	0	0	0	0	0	0.202	0	0
bhy|KZV35176.1	35.137	28.946	31.947	18.939	16.612	17.674	42.384	42.472	42.887
bhy|KZV48800.1	3.19	3.003	1.554	7.354	8.123	8.136	2.429	3.127	2.851
bhy|KZV51392.1	0	0.227	0	0.276	0.194	0.379	0.11	0	0
bhy|KZV34630.1	0.058	0.115	0.313	0	0.089	0	0	0	0
bhy|KZV26784.1	0	0	0	0	0	0	0	0	0
bhy|KZV46928.1	0	0	0	0	0	0	0	0	0
bhy|KZV34329.1	134.791	116.382	119.196	80.333	76.68	74.771	143.994	106.754	105.644
bhy|KZV38556.1	0	0	0	0	0.63	0	0	0	0
bhy|KZV43929.1	0.994	1.347	1.176	0.563	0.843	1.301	2.074	2.768	2.989
bhy|KZV56622.1	0	0	0	0	0	0	0	0	0
bhy|KZV40798.1	0	0	0	0	0	0	0.105	0	0
bhy|KZV39264.1	14.845	15.837	13.323	18.101	18.256	18.693	16.222	17.672	17.646
bhy|KZV30755.1	0	0	0	0	0	0	0	0.25	0
bhy|KZV27843.1	0.407	0	0.804	0.184	0.58	1.504	0.656	0	1.094
bhy|KZV32428.1	3.435	8.049	4.674	2.765	7.23	3.495	4.179	1.065	1.016
bhy|KZV34069.1	0	0	0	0	0	0	0	0	0
bhy|KZV28124.1	0	0	0	0	0	0	0.09	0.062	0
bhy|KZV49968.1	0	0	0	0	0	0	0.486	0	0
bhy|KZV17300.1	1.561	1.107	1.814	0.464	0.089	0.169	1.145	1.481	0.997
bhy|KZV53287.1	0	0.401	0	0.585	0.638	0.659	3.937	6.043	5.25
bhy|KZV30783.1	0.365	0.977	3.539	0	0	1.14	0.532	0.328	0.967
bhy|KZV31108.1	10.708	20.005	16.743	16.08	11.845	8.363	15.138	8.204	19.829
bhy|KZV21340.1	0	0	0	0	0	0	0	0.478	0
bhy|KZV43115.1	6.32	5.555	3.982	3.602	3.104	4.486	4.113	3.305	4.327
bhy|KZV51932.1	0	0	0.618	0	0	0	0	0	0.3
bhy|KZV45476.1	0	0	0	0	0	0	0	0	0
bhy|KZV36296.1	17.636	21.832	22.65	1.659	2.342	2.388	30.111	37.705	36.863
bhy|KZV24747.1	0.077	0.131	0	0.034	0	0.323	0.13	0.066	0
bhy|KZV24799.1	0.675	5.298	4.598	0.64	0.592	0	2.9	1.808	4.002
bhy|KZV33613.1	0	0	0	0	0	0	0	0	0
bhy|KZV35762.1	0.102	0	0	0	0	0.187	0	0	0
bhy|KZV54191.1	0	0	0	0.871	0.58	0.574	0.346	0	1.36
bhy|KZV25509.1	0.1	0	0.312	0	0	0	0.021	0	0.042
bhy|KZT76582.1	0	0	0	0	0	0	0	0	1.85
bhy|KZV37477.1	5.148	5.194	3.622	1.465	0	1.447	5.24	1.775	8.58
bhy|KZT76138.1	0	0	0	0	0	0	0	0	0
bhy|KZV50121.1	0	0	0	0	0	0	0	0	0
bhy|KZV32537.1	0	0	0	0	0	0	0	0	0
bhy|KZV56966.1	0	0	0	0	0	0	0	0	0
bhy|KZV46633.1	0	0	0	0	0	0	0	0	0
bhy|KZV16983.1	0.465	0.414	0	0	0	0	0.411	0	0.383
bhy|KZV33985.1	0	0	0	0	1.117	0	0	0	0
bhy|KZV50415.1	0	0	0	0	0	0	0	0	0
bhy|KZV57175.1	0	0	0	0	0	0	0	0	0
bhy|KZT75372.1	0	0	0	0	0	0	0	0	0
bhy|KZV22303.1	0.078	0.398	0.138	0.279	0.224	0.331	0.066	0.272	0.132
bhy|KZV15651.1	0	0	0	0	0	0	0	0	0
bhy|KZV34870.1	54.51	40.458	45.174	34.419	26.512	31.111	25.467	24.739	23.784
bhy|KZV48550.1	0.857	0.984	1.539	0.405	0.707	0.413	0	0.503	0
bhy|KZV54168.1	0	0	0	0	0	0	0	0	0
bhy|KZV33273.1	0	0	0	0	0	0	0	0	0
bhy|KZV13878.1	0	0	0	0	0	0	0	0	0
bhy|KZV31891.1	0	0	0	0	0	0	0	0	0
bhy|KZV33478.1	0	0	1.204	0	0	0	0	0	0
bhy|KZV43903.1	0	0	0	0	0	0	0	0	0
bhy|KZV25586.1	0.827	2.036	1.595	0.767	0.512	0.853	0.809	0.665	0.764
bhy|KZV22342.1	0	0	0	0.36	0	0	0	0	0
bhy|KZV43573.1	0	0	0	0.041	0	0	0	0	0
bhy|KZV49754.1	24.009	17.033	20.718	0.494	1.007	0.327	4.534	5.688	5.532
bhy|KZV35942.1	0	0	0	0	0	0	0	0	0
bhy|KZV27452.1	20.927	13.512	16.711	65.971	45.024	55.324	20.047	18.868	17.722
bhy|KZV17918.1	0	0	0	0	0	0	0	0.529	0
bhy|KZV42814.1	41.663	15.011	28.792	48.688	38.091	46.019	46.697	82.076	47.117
bhy|KZV18202.1	45.003	48.764	38.703	43.394	27.024	33.742	81.433	75.851	86.671
bhy|KZV18636.1	93.026	75.858	73.681	194.384	162.168	163.809	92.239	81.074	74.322
bhy|KZV25068.1	0.043	0	0	0	0	0	0	0	0
bhy|KZV50444.1	0	0	0	0	0	0	0.415	0	0
bhy|KZV45976.1	52.19	66.453	49.915	0	0	0	5.157	5.241	2.533
bhy|KZV48768.1	14.233	18.463	17.551	11.5	11.581	12	24.916	27.533	30.186
bhy|KZV37020.1	0	0	0	0	0	0	0	0	0
bhy|KZV28242.1	0	0	0	0	0	0	0	0	0
bhy|KZV39355.1	0.141	0	0	0	0.099	0.196	0	0	0
bhy|KZV56950.1	0	0	0	0	0	0	0	0	0
bhy|KZV14786.1	0	0	0	0	0	0	0	0	0
bhy|KZV55663.1	0	0	0	0	0	0	0	0	0
bhy|KZV53616.1	0	0	0	0	0	0	0	0	0
bhy|KZV28174.1	0	0	0	0	0	0	0	0	0
bhy|KZV56821.1	0	0	0.187	0	0	0	0	0	0
bhy|KZV54557.1	6.938	6.326	5.025	6.384	8.499	8.2	5.714	7.027	6.301
bhy|KZV54105.1	11.443	12.721	10.92	13.564	15.004	14.528	19.035	19.327	16.852
bhy|KZV15832.1	0	0	0	0	0	0	0	0	0
bhy|KZV41411.1	0	0.235	0	0.196	0.194	0.582	0.117	0	0
bhy|KZV22866.1	0	0.702	0	0	0	0	0	0.233	0.453
bhy|KZV22705.1	18.427	17.782	17.438	62.051	60.71	54.24	38.014	32.168	36.403
bhy|KZV21346.1	0	0	0	0.131	0	0.127	0	0	0
bhy|KZV43581.1	8.18	9.071	7.386	5.292	4.955	4.235	5.935	5.627	3.739
bhy|KZV17171.1	1.911	2.65	2.857	1.453	1.073	1.355	2.624	1.483	2.787
bhy|KZV26560.1	0.104	0.097	0.061	0.163	0.265	0.187	0.048	0	0.124
bhy|KZV54334.1	31.709	31.472	31.648	73.301	71.536	68.043	66.815	62.988	61.412
bhy|KZV19412.1	3.107	3.046	3.18	1.453	0	0.722	1.323	0.897	0.433
bhy|KZV43364.1	0	0.15	0	0.337	0	0.127	0.105	0.158	0
bhy|KZV20562.1	0	0	0	0	0	0	0	0	0
bhy|KZT76965.1	6.912	16.988	21.89	17.917	14.366	17.083	13.468	32.409	27.268
bhy|KZV33818.1	23.429	25.014	23.564	6.772	8.263	4.416	12.271	8.915	17.336
bhy|KZV34006.1	3.435	0	1.007	0	2.443	0	0	0.987	0
bhy|KZV30072.1	0.974	1.293	1.657	0.121	0.338	0.248	0.58	1.11	0.687
bhy|KZV34370.1	25.647	24.95	24.334	0.908	0.595	0.712	5.126	4.892	5.863
bhy|KZV27040.1	0	0	0	0.026	0	0	0	0	0
bhy|KZV20976.1	17.116	16.157	15.16	4.217	3.424	4.366	4.947	4.588	5.07
bhy|KZV39120.1	0	0.119	0	0	0	0	0.116	0	0
bhy|KZV41771.1	0	0	0	0	0	0	0	0	0
bhy|KZV19869.1	19.753	14.392	14.478	107.254	50.566	74.048	182.063	125.981	110.282
bhy|KZV40876.1	23.063	22.978	22.564	75.906	73.7	75.693	23.004	23.256	22.238
bhy|KZV28116.1	0	0	0	0	0	0	0	0	0
bhy|KZV52262.1	0	0	0	0	0	0	0	0	0
bhy|KZV48482.1	26.128	24.949	24.014	5.707	3.945	3.557	8.291	6.73	7.464
bhy|KZV47250.1	89.708	100.813	98.992	43.786	51.203	40.58	75.078	87.924	85.08
bhy|KZV40308.1	2.382	3.677	3.12	0.418	0	0	0.334	0.682	0
bhy|KZV40512.1	3.437	4.443	3.598	0.747	0.555	0.548	0.331	0.675	1.524
bhy|KZV19368.1	0	0	0.141	0	0	0	0	0	0
bhy|KZV53587.1	0	0	0	0	0	0	0	0	0
bhy|KZV35343.1	0	0	0	0.27	0	0	0	0	0
bhy|KZV18574.1	0.704	0	0	1.088	0	0	0.202	0	0
bhy|KZV43916.1	0	0	0	0	0	0	0	0	0
bhy|KZV31743.1	42.89	57.984	53.385	47.459	44.017	42.874	47.249	43.188	49.569
bhy|KZV30667.1	0	0	1.016	0	0.377	0	0.539	0.695	0.884
bhy|KZV15079.1	29.884	40.927	38.574	2.494	1.745	2.887	8.195	10.397	5.501
bhy|KZV38183.1	0	0	0	0	0	0	0	0.053	0
bhy|KZV40006.1	0	0	0	0	0	0	0	0	0
bhy|KZV51526.1	0	0	0	0.153	0	0	0.181	0	0
bhy|KZV41578.1	5.353	7.058	5.965	13.581	17.985	15.308	5.768	9.645	7.679
bhy|KZV55111.1	12.638	20.801	19.246	35.12	39.546	39.532	26.027	35.273	32.228
bhy|KZV54569.1	27.014	24.333	24.486	25.617	22.913	21.15	22.712	26.929	24.087
bhy|KZV48421.1	23.455	21.807	22.715	2.59	2.435	2.413	10.233	9.09	10.588
bhy|KZV14856.1	0.105	0.156	0.111	0.049	0.042	0.086	0	0	0
bhy|KZV51210.1	0	0	0	0	0	0	0	0	0
bhy|KZV25354.1	1.815	4.395	4.189	1.472	2.39	1.979	3.896	3.856	7.156
bhy|KZV30798.1	33.487	34.503	35.142	115.303	127.867	121.488	136.538	124.193	136.697
bhy|KZT75847.1	0	0	0	0	0	0	0	0	0
bhy|KZV25855.1	0	0	0	0	0	0	0	0	0
bhy|KZV17322.1	0	0	0	0.231	0	0	0	0	0
bhy|KZV34060.1	14.221	18.158	16.656	18.285	17.985	19.79	12.098	10.764	13.76
bhy|KZV27004.1	0	0	0	0	0	0	0	0	0
bhy|KZV50085.1	0	0	0	0	0	0	0	0	0
bhy|KZV15312.1	0	0	0	0.005	0.009	0	0.006	0	0.011
bhy|KZV31667.1	0.683	0.632	0.553	0.178	0.346	0.516	0.527	0.749	0.932
bhy|KZV25865.1	5.137	6.153	6.961	5.806	6.283	4.136	6.026	6.604	6.808
bhy|KZV16053.1	4.605	8.498	11.351	11.762	11.767	13.05	14.715	13.041	13.224
bhy|KZV35456.1	0.276	0	0	0.392	1.176	0.387	0.234	0.95	0.919
bhy|KZV48904.1	0	0	0	0	0	0	0	0	0
bhy|KZT75532.1	0	0	0	0	0	0	0	0	0
bhy|KZT76861.1	0	0	0	0	0	0	0	0	0
bhy|KZV58148.1	0	0	0	0	0	0	0	0	0
bhy|KZV29696.1	2.935	3.069	2.101	4.205	3.12	2.656	2.619	3.64	2.666
bhy|KZV23440.1	0	0	0	0	0	0.116	0	0	0
bhy|KZV52299.1	0	0	0	0	0.139	0.138	0	0	0
bhy|KZV15892.1	0	0	0	0	0	0	0	0	0
bhy|KZV54001.1	0	0	0	0	0	0.266	0	0	0
bhy|KZV42583.1	0	0	0.433	0	0	0.11	0	0	0
bhy|KZV50953.1	37.596	35.906	38.229	66.179	67.921	65.212	54.177	53.025	53.584
bhy|KZV53215.1	0	0	0	0	0.684	0	0	0	0
bhy|KZV53297.1	54.264	49.673	51.332	54.777	57.751	60.991	69.177	64.527	65.003
bhy|KZV31744.1	26.111	23.848	23.853	8.731	6.982	6.655	15.425	9.848	10.216
bhy|KZV36782.1	86.099	90.091	87.948	16.341	17.178	13.775	28.404	31.562	28.457
bhy|KZV36986.1	0	0	0	0	0	0	0	0	0
bhy|KZV43871.1	0	11.581	8.739	0	0	0	0	0	0
bhy|KZV57316.1	0	0	0	0.068	0	0	0	0	0
bhy|KZT76358.1	0	0	0	0	0	0	0	0	0
bhy|KZV38568.1	0.082	0	0.049	0	0	0	0.026	0	0
bhy|KZV19235.1	0	0	0	0.548	0	0	0	1.329	0
bhy|KZV22938.1	0.151	0	0	0.117	0.217	0.214	0	0.26	0
bhy|KZV27629.1	0	2.64	2.762	1.117	0	2.207	0	0	2.617
bhy|KZV14110.1	1.089	1.241	0.802	0.008	0.016	0.084	0.179	0.299	1.873
bhy|KZV53789.1	11.335	10.945	12.968	34.407	27.095	21.886	11.493	10.363	11.165
bhy|KZV49299.1	0.11	0.095	0.099	0.078	0.08	0.039	0.046	0.24	0.054
bhy|KZV39647.1	0	0	0	0.087	0	0	0.442	0.73	0
bhy|KZV16997.1	0	0	0	0	0	0	0	0	0
bhy|KZV29610.1	16.327	12.401	11.131	86.902	65.893	62.116	18.484	17.34	15.682
bhy|KZV16528.1	23.289	22.861	20.132	18.066	20.135	22.954	18.151	18.598	21.865
bhy|KZV36498.1	5.531	6.37	4.885	18.776	16.113	17.478	57.425	59.932	58.412
bhy|KZV18747.1	1.19	8.002	4.186	2.539	3.384	5.018	3.028	4.102	1.983
bhy|KZV43933.1	0	0	0	0	0	0	0	0	0
bhy|KZV44671.1	0	0	0	0	0	0	0	0	0
bhy|KZV34149.1	0	0	0.415	0	0.944	0	0	1.261	0.537
bhy|KZV26389.1	0	0	0	0	0	0	0.148	0	0
bhy|KZV19099.1	0	0	0	0	0	0	0	0	0.095
bhy|KZV58719.1	14.779	7.939	2.031	6.754	9.928	8.708	9.866	8.8	4.62
bhy|KZV37486.1	0	0	0	0	0	0	0	0	0
bhy|KZV38717.1	0	0	0.082	0	0	0	0	0	0
bhy|KZV16712.1	0	0	0	0	0	0	0	0	0
bhy|KZV30038.1	0	0	0	0	0	0	0	0.742	0
bhy|KZV41085.1	33.543	30.966	31.071	109.436	107.929	106.493	109.496	103.38	102.394
bhy|KZV33014.1	0	0	0	0.053	0	0	0	0	0
bhy|KZV24513.1	1.982	2.523	0	0.329	0.947	0	1.097	1.271	0
bhy|KZV43273.1	0	0	0	0.646	0.48	0.503	0.301	0.617	0.296
bhy|KZV39617.1	3.339	5.362	2.805	0	0	0	0	1.099	0.531
bhy|KZV20672.1	0.063	0.103	0	0	0	0	0	0	0
bhy|KZV50509.1	0	0	0	0.173	0.727	0.295	0.81	0	0
bhy|KZV39945.1	70.694	62.818	62.923	116.387	121.57	119.961	185.161	186.58	183.979
bhy|KZV47884.1	0	0.757	0	0.338	0	0.707	0	2.295	0
bhy|KZV38390.1	0	0	0	0	0	0	0	0	0
bhy|KZV15386.1	0	0	0	0	0	0	0	0	0
bhy|KZV27934.1	0.132	0.239	0.052	1348.05	1374.46	1300.84	67.707	69.687	72.516
bhy|KZV56578.1	69.267	65.709	63.797	1.514	1.349	1.164	12.534	9.698	10.144
bhy|KZV36181.1	68.291	58.22	60.512	53.611	55.584	51.878	111.77	103.082	105.122
bhy|KZV37982.1	0	0	0.032	0.031	0.123	0	0	0	0.03
bhy|KZV47600.1	53.074	58.024	60.51	37.69	38.911	42.095	25.561	25.443	26.535
bhy|KZV42927.1	0	0	0	0.955	0.71	0.7	0	0	0.416
bhy|KZV14374.1	0	0	0	0	0	0	0	0	0
bhy|KZV45527.1	0	0	0	0	0	0	0	0	0
bhy|KZV17914.1	0	0	0	0	0	0	0	0	0
bhy|KZV16271.1	0.131	0	0	0	0.146	0	0	0	0
bhy|KZV24965.1	16.377	22.275	22.578	30.008	28.791	25.624	23.661	25.089	22.291
bhy|KZV53422.1	22.405	31.695	30.981	14.288	13.08	14.363	30.831	27.36	27.565
bhy|KZV28052.1	0.027	0.09	0	0	0	0	0.069	0.046	0.098
bhy|KZV35658.1	0	0	0	0.187	0.125	0	0	0	0.148
bhy|KZV30776.1	0	0	0	0	0	0	0	0	0
bhy|KZV53431.1	0.053	0.998	0.694	0.107	0.767	0.232	0.068	1.557	1.508
bhy|KZV17933.1	0	0	0	0	0	0	0	0	0
bhy|KZV14612.1	0	0	0	0	0	0	0	0	0
bhy|KZV31402.1	3.012	4.478	3.501	0.056	0.283	0.111	2.322	2.926	2.31
bhy|KZV26091.1	0.325	0.478	0.496	0.158	0.184	0.108	0.273	0.305	0.299
bhy|KZT76087.1	0	0	0	0	0	0.306	0	0	0
bhy|KZV45295.1	24.417	23.554	23.578	16.308	17.874	16.668	21.098	20.685	21.47
bhy|KZV39303.1	0.531	0	0	0.378	0	0.747	0	0.916	2.657
bhy|KZV18084.1	0	0	0	0	0	0	0.112	0	0
bhy|KZV35186.1	142.577	124.203	117.056	59.314	45.498	46.227	155.145	121.945	121.667
bhy|KZV57856.1	0.149	0	0.134	0.212	0	0	0	0	0
bhy|KZT76604.1	0	0	0	0	0	0	0	0	0
bhy|KZV50700.1	3.396	3.74	4.67	4.518	4.953	4.244	4.154	4.31	4.735
bhy|KZV34767.1	11.982	12.408	13.7	27.959	25.147	26.546	11.461	13.009	11.714
bhy|KZV19168.1	0	0	0	0	0	0	0	0	0
bhy|KZV52389.1	0	0	0	0	0	0	0	0	0
bhy|KZV43303.1	9.739	10.933	11.424	20.874	21.185	21.493	12.399	10.766	12.904
bhy|KZV47316.1	0.172	0.506	0.454	0.03	0	0	0.072	0	0.283
bhy|KZV33139.1	8.753	11.98	12.656	2.864	5.018	3.95	1.896	2.156	1.562
bhy|KZV40377.1	0	0	0	0.462	0.13	0	0	0	0
bhy|KZV22319.1	0	0	0	0	0	0	0	0	0
bhy|KZV50672.1	60.954	47.487	50.119	116.206	95.499	100.831	50.935	46.96	42.373
bhy|KZV35183.1	19.545	17.227	20.003	26.165	27.311	24.689	37.579	35.164	38.089
bhy|KZV43554.1	0	0	0	0	0	0	0	0	0
bhy|KZV45776.1	0	0	0	0	0	0	0	0.108	0
bhy|KZV15294.1	0	0	0	0	0	0.052	0	0	0
bhy|KZV53375.1	1.246	1.689	0.97	1.658	1.066	1.298	1.283	1.205	0.794
bhy|KZV17814.1	0	0.416	0.289	0.117	0.468	0.23	0.139	0.141	0.137
bhy|KZV26113.1	15.682	15.913	16.569	24.777	23.569	22.705	18.06	21.053	19.123
bhy|KZV35557.1	0	0	0	0.073	0.049	0.048	0.029	0	0
bhy|KZV36677.1	0.323	0	0	0	0	0	0.296	0	0.576
bhy|KZV44078.1	0	0	0	0	0	0	0	0	0
bhy|KZV19265.1	0	0	0	0	0	0	0	0	0
bhy|KZV25213.1	0	0.624	0	0.528	1.056	2.087	1.259	0	1.237
bhy|KZV37775.1	0	0	0	0	0	0	0	0	0
bhy|KZV48348.1	23.003	24.477	23.903	24.745	22.586	24.648	24.653	27.703	25.119
bhy|KZV16545.1	0.98	1.998	1.051	0.409	1.66	0.545	3.128	3.743	2.311
bhy|KZT76774.1	0	0	0	0	0	0	0	0	0
bhy|KZV21392.1	24.074	23.188	23.845	29.132	27.254	27.51	30.459	25.343	24.217
bhy|KZV26842.1	0	0	0	0	0	0	0	0	0.247
bhy|KZV19643.1	0	0	0	0	0.288	0	0	0	0
bhy|KZV57520.1	2.164	1.04	0.544	0	0	0	0	0	0
bhy|KZV14057.1	0	0	0	0	0	0	0	0	0
bhy|KZV49126.1	0	0	0	0	0	0	0	0	0
bhy|KZV16357.1	0.041	0	0	0	0	0	0.035	0	0
bhy|KZV26858.1	0	0	0	0	0	0	0	0	0
bhy|KZV53128.1	0	0	0	0	0	0	0	0	0
bhy|KZV37792.1	1.675	0.698	1.282	0.441	0.292	0.145	0.792	1.265	0.524
bhy|KZV40949.1	35.256	34.218	31.41	30.367	24.444	23.778	30.928	26.065	22.644
bhy|KZV25427.1	16484.5	15792.8	15294.1	965.402	849.46	858.061	3921.23	3862.54	3786.79
bhy|KZV42248.1	39.655	34.645	34.604	71.503	76.029	73.683	58.719	60.926	63.169
bhy|KZV38753.1	3.741	5.62	3.398	15.82	13.46	14.909	5.133	6.239	5.874
bhy|KZV21385.1	0.117	0.135	0.188	0.118	0.361	0.094	0.119	0.161	0
bhy|KZV39656.1	40.015	33.785	37.528	112.988	99.118	104.111	47.291	39.85	43.092
bhy|KZV31427.1	0	0	0	0	0	0	0	0	0
bhy|KZV24792.1	4.487	4.449	3.876	6.058	6.026	6.174	4.33	4.448	4.282
bhy|KZV17802.1	12.855	15.829	14.718	21.107	28.043	23.838	14	15.189	14.882
bhy|KZV36788.1	0	0	0	0	0	0	0	0	0
bhy|KZV49993.1	0	0	0	0	0	0	0	0	0
bhy|KZV42947.1	0	0	0	0	0	0	0	0	0
bhy|KZV55939.1	5.821	5.429	8.154	2.236	2.667	2.995	11.806	12.902	12.86
bhy|KZV48109.1	0	0	0	0	0	0	0.315	0	0
bhy|KZV24795.1	4.962	7.966	6.454	87.215	138.165	144.824	29.253	57.191	37.594
bhy|KZV42168.1	0	0	0	0	0	0	0	0	0
bhy|KZV27461.1	12.673	16.975	15.371	18.02	21.43	18.478	30.537	34.958	35.655
bhy|KZV21158.1	0	0	0	0	0	0	0	0	0
bhy|KZV50171.1	0	0	0	0	0	0	0	0	0.263
bhy|KZV13990.1	417.952	183.315	191.561	34.028	22.986	20.612	46.182	38.135	41.601
bhy|KZV41894.1	0	0	0	0	0	0	0	0	0
bhy|KZV26625.1	0	0	0	0	0	0	0	0.315	0.44
bhy|KZV57346.1	1.8	3.841	0.574	1.646	2.492	1.641	0.506	1.34	0.982
bhy|KZV33895.1	0	0	0	0.063	0	0	0	0	0
bhy|KZV41359.1	0	0	0	0.314	0.464	0.15	0.129	0.16	0.196
bhy|KZV34287.1	0	0	0	0	0	0	0	0	0.328
bhy|KZV30028.1	0	0	0	0	0	0	0	0	0
bhy|KZV57886.1	185.605	202.011	202.96	78.574	78.396	79.488	61.694	58.852	61.751
bhy|KZV52109.1	0	0	0	0	0	0	0	0	0
bhy|KZV35696.1	0	0	0	0	0	0	0	0	0
bhy|KZV55563.1	0.114	0.34	0.355	0.02	0.082	0.081	0.072	0.197	0.433
bhy|KZV23956.1	26.285	26.297	26.594	113.067	118.736	111.759	179.308	171.335	185.378
bhy|KZV53359.1	0.207	0.226	0.238	0.244	0.092	0.184	0.234	0.465	0.112
bhy|KZV56551.1	6.316	7.234	6.885	43.473	47.836	44.34	146.215	148.934	152.762
bhy|KZV23924.1	0	0.104	0.081	0.099	0.418	0.243	0.086	0.321	0.295
bhy|KZV13553.1	0	0	0	0	0	0	0	0	0
bhy|KZV54731.1	0	0	0	0	0.08	0	0	0	0
bhy|KZV36056.1	0.006	0	0	0.153	0.214	0	0	0	0
bhy|KZV44666.1	0	0	0	0	0	0	0	0	0
bhy|KZV42908.1	0	0	0	0	0	0	0	0	0
bhy|KZV22391.1	0.188	1.169	0	0.154	0.242	0.719	0.771	0.488	0
bhy|KZV25228.1	0	0.184	0.386	0.315	0.155	0.307	0.281	0.57	0.183
bhy|KZV17042.1	49.483	41.746	37.548	5.736	3.644	5.316	35.183	29.525	29.472
bhy|KZV30320.1	0	0	0	0	0	0	0	0	0
bhy|KZV45253.1	0	0	0	0	0	0	0	0	0
bhy|KZV33253.1	1.174	1.549	2.268	1.919	1.229	1.976	4.942	2.564	6.108
bhy|KZV53824.1	17.868	14.532	15.597	19.29	16.853	19.109	17.563	15.336	16.759
bhy|KZV46567.1	0	0	0	0	0	0	0	0	0
bhy|KZV29380.1	2.791	3.278	2.399	6.89	6.466	6.457	4.016	4.716	4.476
bhy|KZV41796.1	0.066	0	0.078	0.109	0.094	0.031	0.074	0.038	0.074
bhy|KZV14889.1	0	0	0.137	0	0.102	0	0.077	0	0
bhy|KZV13985.1	1.521	1.269	0.794	2.45	3.134	3.037	1.086	1.477	1.56
bhy|KZV18092.1	0	0.305	0	0	0.258	0	0	0	0
bhy|KZV53539.1	0	1.731	0	0.732	0	0	0	0	0
bhy|KZV41103.1	41.467	39.202	31.905	2.711	2.665	3.395	16.809	14.009	16.48
bhy|KZV17429.1	0	0	0	0	0	0	0	0	0
bhy|KZV30393.1	0	0.316	0	0.886	0.534	0	0.56	0.316	1.232
bhy|KZV40755.1	0	0	0	0	0	0	0	0	0
bhy|KZV43208.1	0	0	0	0	0	0	0	0	0
bhy|KZV25377.1	0	0	0.257	0.161	0.177	0.346	0.486	0.42	0
bhy|KZV22672.1	0	0	0	0	0	0	0	0	0
bhy|KZV26794.1	9.934	9.898	9.886	10.69	8.262	8.86	15.769	15.909	15.972
bhy|KZV52632.1	273.901	253.791	243.4	3.529	2.506	2.532	58.319	61.554	62.168
bhy|KZV51899.1	22.923	23.487	22.682	17.58	12.225	17.752	23.47	26.548	22.683
bhy|KZV56567.1	0	0	0	0	0	0	0	0	0
bhy|KZV43844.1	0	0	0.152	0.407	0.232	0.229	0	0.068	0
bhy|KZV21186.1	0	0	0	0	0	0	0	0	0
bhy|KZV46916.1	123.032	96.089	98.705	61.33	59.504	56.229	39.098	35.407	32.306
bhy|KZV42319.1	0	0	0	0	0	0	0	0	0
bhy|KZV48979.1	0	0	0	0	0	0	0	0	0
bhy|KZV38196.1	0	0	0	0	0.324	0	0	0	0
bhy|KZV42458.1	0	0	0	0	0	0	0	0.495	0
bhy|KZV28686.1	15.847	16.839	14.972	18.168	19.675	16.576	9.092	10.933	11.845
bhy|KZV45383.1	0.153	0.521	0.136	0.054	0	0	0.064	0	0.129
bhy|KZV43744.1	0	0.083	0	0	0	0	0	0	0
bhy|KZV18195.1	0	0.214	0	36.36	40.67	37.571	9.766	11.031	12.872
bhy|KZV21713.1	1.702	1.845	0.964	0.806	0.395	0.389	0.716	0	0.926
bhy|KZV53292.1	3.829	2.704	1.076	6.246	4.493	4.247	12.652	10.007	5.818
bhy|KZV51419.1	0	0.909	0	0	0	0	0	0	0
bhy|KZV57817.1	0	0	0	0.31	0.763	0	0	0	0
bhy|KZV47621.1	44.296	41.324	42.589	17.978	12.25	14.523	19.513	20.588	18.648
bhy|KZV38494.1	0.368	0.36	0.484	0	0	0	0	0	0
bhy|KZV28653.1	0	0.385	0	0	0	0	0	0	0
bhy|KZV36006.1	0	0	0	0	0	0	0	0	0
bhy|KZV25985.1	1.634	1.499	1.86	2.857	2.205	3.939	3.418	4.246	3.751
bhy|KZV18295.1	203.444	183.33	204.673	461.866	423.117	413.256	358.834	332.647	328.276
bhy|KZV33338.1	1.532	1.93	2.276	0.84	1.286	1.362	1.585	1.005	0.68
bhy|KZV31641.1	6.678	6.538	5.982	14.356	16.625	14.878	8.951	9.029	9.479
bhy|KZV44947.1	3.264	3.852	3.433	0.126	0.245	0	0.905	0.301	0.582
bhy|KZV40914.1	71.996	111.587	109.5	2.761	5.346	4.868	45.496	84.074	81.612
bhy|KZV27498.1	0	0	0	0.314	0	0	0	0	0
bhy|KZV50610.1	0	0	0	0	0	0	0	0	0
bhy|KZV57919.1	26.882	39.55	41.378	19.72	28.674	23.619	123.985	198.388	180.611
bhy|KZV54375.1	0	0	0	0	0	0	0	0	0
bhy|KZV24456.1	9.906	8.327	7.072	0.31	0.4	0.414	4.498	2.699	4.218
bhy|KZT75610.1	0	0	0	0	0	0	0	0	0
bhy|KZV27637.1	0	0	0	0	0	0	0	0	0
bhy|KZT76067.1	0	0.624	0	0	0	0	0	0	0
bhy|KZV43711.1	25.527	30.586	30.35	16.273	16.748	17.261	30.59	32.47	33.286
bhy|KZV13617.1	0	1.889	0.718	0	0	0	0	0	0
bhy|KZV33110.1	0.658	2.147	0.753	0	0	0	0.184	0.366	0.711
bhy|KZV43228.1	0	0	0	0	0	0	0	0	0
bhy|KZV20624.1	2.449	2.745	4.308	0.581	1.161	2.295	2.077	1.407	4.081
bhy|KZV30126.1	0	0	0	0	0	0	0	0	0
bhy|KZV58073.1	0	0	0	0	0	0	0	0	0
bhy|KZV33605.1	0	0	0	0	0	0	0	0	0
bhy|KZV36313.1	9.593	8.649	9.165	1.761	2.665	1.081	9.978	10.035	10.821
bhy|KZV56119.1	0	0.12	0.059	0	0.048	0.061	0.029	0	0.065
bhy|KZV26486.1	33.597	33.613	24.689	23.936	20.982	22.724	31.53	28.217	26.248
bhy|KZV48065.1	0.293	0.21	0.071	0.112	0.182	0.171	0.134	0.391	0.457
bhy|KZV57034.1	0.183	0.155	0.162	0.066	0	0.129	0.09	0.16	0.155
bhy|KZV29419.1	0	0	0.116	0	0.091	0.09	0	0	0
bhy|KZV14770.1	0	0.127	0.068	0	0	0	0	0.071	0
bhy|KZV44281.1	0	0	0	0	0	0	0	0	0
bhy|KZV34695.1	10.622	13.443	13.106	23.392	27.61	26.53	10.456	12.293	10.912
bhy|KZV38618.1	0	0	0	0	0	0	0	0	0.355
bhy|KZV32135.1	0	0	0	0	0.198	0.194	0	0	0
bhy|KZV24341.1	0.309	0.52	1.088	0.22	0.879	2.608	0.262	0.533	0
bhy|KZV37445.1	21.381	23.673	23.669	54.579	56.653	57.097	49.529	46.896	52.114
bhy|KZV55291.1	0.112	0.054	0.028	0.291	0.252	0.429	0.214	0.415	0.35
bhy|KZV37644.1	42.127	36.863	40.117	31.833	30.283	30.021	57.956	54.388	52.021
bhy|KZV54541.1	5.066	5.998	7.226	33.665	40.1	40.729	148.808	164.684	175.199
bhy|KZV19662.1	0	0	0	0	0	0	0	0	0
bhy|KZV24827.1	0	0	0	0	0	0.064	0	0	0
bhy|KZV44664.1	0.257	0	0	0.126	0	0.118	0	0	0.416
bhy|KZV52798.1	0	0	0.228	0	0	0	0	0	0.216
bhy|KZV25719.1	7.413	7.532	8.588	33.568	28.469	30.88	9.64	7.393	9.653
bhy|KZV20450.1	0	0	0	0	0	0	0	0	0
bhy|KZV26268.1	0	0.139	0	0	0	0	0	0	0.137
bhy|KZV51372.1	36.113	15.84	22.096	99.403	82.623	68.426	494.095	262.535	437.008
bhy|KZV27373.1	33.302	35.781	33.52	6.322	5.791	6.957	17.328	16.185	17.473
bhy|KZV23519.1	3.137	2.313	2.576	1.313	1.515	1.606	1.066	0.799	0.564
bhy|KZV27085.1	8.102	9.247	6.992	16.931	14.061	13.994	9.413	10.371	12.251
bhy|KZV47705.1	7.177	8.368	9.286	4.265	3.383	3.032	5.236	8.464	7.731
bhy|KZV49826.1	0	0.45	0	0.184	0	0	0	0	0
bhy|KZV58564.1	0	0	0	0	0	0.091	0	0	0
bhy|KZV06918.1	0	0	0	0	0	0	0	0	0
bhy|KZV43934.1	0	0	0	0	0	0	0	0	0.299
bhy|KZV47897.1	0	0	0	0	0	0	0	0	2.159
bhy|KZV30508.1	0	0	0	0	0	0	0	0	0
bhy|KZV13635.1	0	0	0	0	0	0	0	0	0
bhy|KZV31556.1	0	0.504	0.528	1.281	0.427	0.422	0	0	0
bhy|KZT75880.1	0	0	0	0	0	0	0	0	0
bhy|KZV57583.1	22.31	21.55	22.661	42.309	33.664	37.451	29.045	26.617	24.433
bhy|KZV55498.1	5.159	7.715	6.537	3.268	11.845	7.86	5.357	12.019	10.187
bhy|KZV48115.1	0	1.731	0	0	0	0	0.873	0	0
bhy|KZV19776.1	0.137	0.65	0.876	0	0	0	0.334	0.215	0.212
bhy|KZV19631.1	0	0	0	0	0	0	0	0	0
bhy|KZV20352.1	0	0	0	0	0	0	0	0	0
bhy|KZV27243.1	11.309	9.183	12.16	18.309	19.303	18.653	10.768	13.184	11.654
bhy|KZV34936.1	1.174	1.598	1.958	2.93	4.567	2.619	0.141	0.277	0.263
bhy|KZV34146.1	1.057	5.229	3.867	0.386	1.751	1.196	0.643	2.105	2.484
bhy|KZV30733.1	29.318	29.83	27.919	49.899	51.42	55.682	40.087	45.354	42.891
bhy|KZV20687.1	0	0	0	0.119	0	0	0	0	0
bhy|KZV47307.1	14.046	13.511	12.304	19.244	19.965	19.579	12.754	13.41	14.059
bhy|KZV35949.1	8.728	10.406	10.351	0.268	0.49	0.246	0.765	1.101	0.603
bhy|KZV47946.1	0.306	0.732	0.683	0.289	0.402	0.469	0.13	0.169	0.081
bhy|KZV33498.1	0	0	0	0	0	0	0	0	0
bhy|KZV38542.1	0	0	0	0	0	0	0	0	0
bhy|KZV44101.1	1.25	1.727	2.424	0	0	0.105	0.033	0	0.064
bhy|KZV30002.1	0.287	0.195	0.103	0.081	0	0	0.144	0	0.096
bhy|KZV44387.1	0	0	0	0	0.865	0	0	0	0
bhy|KZV50112.1	0	0	0	0	0	0	0	0	0
bhy|KZV20330.1	0	0	0	0	0	0	0	0	0
bhy|KZT76212.1	0	0	0	0	0	0	0	0	0
bhy|KZT75820.1	0	0	0	0	0	0	0	0	0
bhy|KZV54751.1	0.302	0.261	0.368	0.352	0.251	0.22	0.548	0.271	0.364
bhy|KZV33711.1	0.653	1.097	0	0	0	0.918	0.561	0	0
bhy|KZV15721.1	0	0	0	0.235	0.259	0.378	0.04	0.081	0.153
bhy|KZV50633.1	0	0	0	0.118	0	0	0	0	0
bhy|KZV43723.1	0	0	0	0	0	0	0	0	0
bhy|KZV34587.1	39.432	36.458	36.11	34.444	31.589	28.914	46.409	44.375	44.892
bhy|KZV37021.1	0.279	0	0	0	0	0	0	0	0
bhy|KZV35803.1	0.174	0.905	0.314	0.369	0.521	0.252	0.294	1.52	0
bhy|KZV48799.1	0.781	1.388	2.412	2.582	0	1.255	0.812	0.46	0.666
bhy|KZV17816.1	3.066	4.062	3.3	3.665	3.461	3.07	5.167	4.898	5.355
bhy|KZV28726.1	0	0	0	0	0	0	0	0	0
bhy|KZV42689.1	0	0	0	0	0	0	0	0	0
bhy|KZV26392.1	0.158	0.54	0.71	0	0.64	0.207	0.458	0	0
bhy|KZV51791.1	0.313	0.512	0.54	0.112	0.528	0	0.067	0.268	0.257
bhy|KZV06765.1	0	0	0	0	0	0	0	0	0
bhy|KZV33013.1	0	0.752	0.278	0.086	0.547	0.167	0.206	0.502	0.399
bhy|KZV43908.1	0	0	0	0	0	0	0	0	0.438
bhy|KZV48176.1	0	0	0	0	0	0.232	0	0	0
bhy|KZV19396.1	0.65	1.106	0	0	0	0.292	0	0	0
bhy|KZV19580.1	0	0.156	0.163	0	0.133	0	0	0.16	0
bhy|KZV25251.1	5.498	4.448	4.68	10.866	10.797	11.144	5.941	6.061	6.053
bhy|KZV35033.1	0	0.096	0	0.044	0	0	0	0	0
bhy|KZV28706.1	0	0	0	0	0	0	0	0	0
bhy|KZV17661.1	0	0	0	0	0	0	0	0	0
bhy|KZV45473.1	0	0	0	0	0	0	0	0	0
bhy|KZV15559.1	0	0	0	0	0	0	0	0	0
bhy|KZV53512.1	0	0	0	0	0	0	0	0	0
bhy|KZV37921.1	31.48	33.52	37.855	64.004	63.638	61.873	62.11	52.894	54.899
bhy|KZV42719.1	12.79	13.272	12.311	23.138	25.584	24.504	11.652	12.415	11.659
bhy|KZV22471.1	0	0	0.171	0	0.185	0	0	0.199	0
bhy|KZV49851.1	6.326	7.39	6.122	3.948	3.4	0	3.506	3.973	4.665
bhy|KZT76105.1	0	0	0	0	0	0	0	0	0
bhy|KZT76844.1	0	0	0	0	0	0	0	0	0
bhy|KZV26251.1	0	0	0	0	0	0	0	0	0
bhy|KZV37860.1	0	0	0	0	0	0	0	0	0
bhy|KZV38338.1	0	0	0	0	0	0	0	0	0
bhy|KZV47779.1	0	0	0	0	0	0	0	0	0
bhy|KZV42197.1	0	0	0	0	0	0	0	0	0
bhy|KZV19674.1	0	0	0	0	0	0	0.511	0	0
bhy|KZV30829.1	0.166	0	0.283	0	0	0	0	0	0
bhy|KZV19453.1	6.256	5.441	5.181	1.57	2.115	1.979	3.419	3.073	3.046
bhy|KZV55958.1	0	0	0	0	0	0	0	0	0
bhy|KZV47542.1	66.107	52.262	53.908	118.855	103.019	98.246	181.504	160.24	162.476
bhy|KZV45957.1	18.54	18.488	17.917	64.897	60.831	58.877	37.111	36.676	34.769
bhy|KZV19137.1	0	0	0	0	0	0	0	0	0
bhy|KZV15098.1	0.072	0	0	0	0.084	0	0	0	0
bhy|KZV34607.1	0.174	0	0	0	0	0	0.147	0	0.3
bhy|KZV15318.1	0	0	0	0	0	0	0	0	0
bhy|KZV29200.1	0	0	0	0	0	0	0	0	0
bhy|KZV25752.1	0.731	0.831	0.434	0	0	0	0	0.424	0
bhy|KZV33398.1	0	0	0	0	0	0	0	0	0
bhy|KZV26769.1	0.06	0	0	0	0	0	0.05	0	0
bhy|KZV56486.1	13.81	11.556	12.277	1.435	1.217	1.019	5.886	5.485	6.072
bhy|KZV54354.1	46.049	43.507	47.56	53.635	47.339	47.729	49.162	49.986	46.247
bhy|KZV55782.1	0	0	1.891	0	0	0	0	0	0
bhy|KZV24595.1	0	0.345	0	0	0	0	0.211	0	0
bhy|KZV46574.1	0	0	0	0	0	0	0	0	0
bhy|KZV51672.1	0	0	0	0	0	0	0	0	0
bhy|KZV57734.1	0	0	0	0	0	0	0	0	0
bhy|KZV39567.1	0	0	0	0	0	0	0	0	0
bhy|KZV53030.1	0	0	0	0	0	0	0	0	0
bhy|KZV31665.1	9.398	7.566	10.479	3.463	3.877	3.197	2.894	2.934	2.563
bhy|KZV51680.1	73.24	107.394	76.504	44.495	76.916	60.322	54.969	67.544	59.27
bhy|KZV38467.1	0	0	0	0	0	0	0	0	0
bhy|KZV13769.1	0.094	0	0	0	0	0	0	0	0
bhy|KZT76228.1	0	0	0	0	0	0	0	0	0
bhy|KZV26514.1	0.497	0.877	0.39	1.957	2.831	1.871	0.4	0.792	2.232
bhy|KZV23087.1	0	0	0	0	0	0	0	0	0
bhy|KZV33467.1	26.763	20.186	23.174	4.629	2.884	3.257	7.492	4.993	6.306
bhy|KZV16667.1	0	0	0	0	0	0	0	0	0.085
bhy|KZV21684.1	0	0.832	0.871	0.352	0	0	0.42	0.853	0.825
bhy|KZV15368.1	31.053	28.105	24.269	72.699	66.116	65.066	37.902	30.682	37.196
bhy|KZV34842.1	91.465	88.646	90.074	107.576	107.115	105.709	158.578	154.801	152.845
bhy|KZV29980.1	0.094	0	0	0.094	0	0	0	0	0
bhy|KZV46233.1	0.123	0.349	0	0.153	0.306	0	0	0.379	0.431
bhy|KZV57486.1	82.691	79.964	86.003	123.06	113.104	116.354	123.722	111.283	111.669
bhy|KZV23203.1	0.073	0	0	0	0.066	0	0.074	0	0
bhy|KZV32461.1	0	0	0	0	0	0	0	0	0
bhy|KZV14456.1	0	0	1.077	4.569	4.437	4.454	3.642	1.896	3.606
bhy|KZV48915.1	5.826	5.78	6.082	7.203	7.7	4.491	29.39	32.827	30.685
bhy|KZV58181.1	0	0	0	0	0	0	0	0	0.108
bhy|KZV38540.1	0	0	0	0.112	0	0.215	0.27	0	0.262
bhy|KZV55186.1	0.07	0.239	0.125	0.198	0.405	0.399	0.358	0.369	1.08
bhy|KZT76754.1	0	0	0	0	0	0	0	0	0
bhy|KZV19224.1	0	0.139	0	0	0.308	0.23	0	0.104	0
bhy|KZV42394.1	0	0.253	0.16	0	0.064	0.147	0	0	0
bhy|KZV16549.1	13.469	11.874	12.281	37.123	36.129	36.16	19.835	18.86	18.262
bhy|KZV41527.1	0	0	0	0	0	0	0	0	0
bhy|KZV56298.1	1.902	2.325	2.866	0.393	0.608	0.452	1.364	1.909	1.7
bhy|KZV57461.1	33.325	30.262	32.356	64.637	60.666	62.615	45.861	48.138	44.733
bhy|KZV35898.1	0	0	0	0.068	0	0	0	0	0
bhy|KZV53636.1	2.177	7.031	5.215	5.742	8.281	7.443	4.954	4.832	8.649
bhy|KZV28172.1	3.713	0.761	0.747	2.72	2.603	1.195	2.935	0.732	2.125
bhy|KZV49441.1	0.824	0.933	0.687	0.533	0.46	0.587	0.37	0.552	0.753
bhy|KZT76191.1	0	0	0	0	0	0	0	0	0
bhy|KZV21576.1	4.941	6.411	10.317	0	0.7	0.353	0.712	2.692	1.711
bhy|KZV35000.1	146.206	139.568	144.524	113.308	103.31	113.799	151.092	151.261	147.371
bhy|KZV50065.1	0.049	0	0	0.043	0	0.036	0	0	0
bhy|KZV29307.1	0	0	0	0.177	0.745	0.714	0.32	0	0
bhy|KZV31925.1	0	0	0	0	0	0	0	0	0
bhy|KZV21381.1	0	0	0	0	0	0	0	0	0
bhy|KZV24876.1	2.567	1.859	1.759	1.651	1.81	1.039	2.065	2.062	2.06
bhy|KZV31886.1	0	0	0	0	0	0	0.213	0	0
bhy|KZV26362.1	0.51	0.634	1.098	1.005	1.469	1.11	1.096	1.52	1.182
bhy|KZV33972.1	1.978	2.091	2.751	2.119	1.113	1.227	1.006	1.025	0.689
bhy|KZV41235.1	52.915	62.971	60.565	11.5	12.276	12.733	29.55	32.075	28.516
bhy|KZV38331.1	6.035	2.255	3.539	4.77	3.815	1.885	47.78	46.238	38
bhy|KZV23450.1	0.285	0	0	0	0	0	0	0	0
bhy|KZV45433.1	0	0	0	0	0	0	0	0	0
bhy|KZV30890.1	0	0	0	0	0	0	0	0	0
bhy|KZV23773.1	0	0.287	0	0	0	0	0	0	0
bhy|KZV42030.1	55.679	74.895	84.233	9.506	13.919	10.783	9.131	17.916	17.941
bhy|KZV28522.1	0.767	0.988	1.033	0.836	2.506	0	1.993	1.012	0
bhy|KZT76619.1	0	0	0	0	0	0	0	0	0
bhy|KZV16113.1	144.27	158.449	147.77	0.356	0.228	0.224	2.11	0.564	1.62
bhy|KZV26670.1	0	0	0	0	0	0	0	0	0
bhy|KZV44930.1	0	0	0	0	0	0	0	0	0
bhy|KZV27116.1	0	0	0	0	0	0	0	0	0
bhy|KZV27309.1	0	0	0.136	0	0	0	0	0	0
bhy|KZV49319.1	0.47	0	0.563	0.223	0	0	0	0	0.265
bhy|KZV17690.1	0	0	0	0	0	0	0	0	0
bhy|KZT76225.1	0	0	0	0	0	0	0	0	0
bhy|KZV51963.1	16.194	15.963	15.058	30.615	31.55	30.696	18.189	18.377	19.979
bhy|KZV47743.1	0	0	0.472	0.265	0	0.49	0.225	0	0
bhy|KZV36253.1	120.502	130.521	138.239	34.164	46.337	47.064	83.006	94.935	100.409
bhy|KZV57454.1	0.289	0	0	0.1	0	0	0	0.286	0
bhy|KZV47080.1	4.986	5.483	3.246	4.275	7.131	10.073	2.735	0	7.529
bhy|KZV49525.1	0.425	0.102	0.213	1.34	0.517	0.51	0.507	0.525	0.545
bhy|KZV46490.1	97.588	100.245	94.364	22.692	26.295	22.789	143.143	131.276	138.607
bhy|KZV20177.1	94.46	80.822	78.803	90.628	77.951	74.859	98.722	89.91	87.171
bhy|KZV23711.1	0	0	0	0	0	0	0	0	0
bhy|KZT76334.1	0	0	0	0	0	0	0	0	0
bhy|KZV26346.1	0	0	0	0	0	0	0	0	0
bhy|KZV39537.1	0.649	0.961	0.718	0.315	0.174	0.286	0.204	0.28	0
bhy|KZV29508.1	0	0	0	0	0	0	0	0	0
bhy|KZV46021.1	0	0	0	0	0.147	0	0	0	0
bhy|KZV41675.1	3.937	8.699	6.491	3.47	2.816	6.521	2.092	2.97	3.708
bhy|KZV54867.1	2.421	2.755	3.272	50.631	65.084	61.611	41.281	58.532	53.749
bhy|KZV35931.1	0	0	0	0	0	0	0	0	0
bhy|KZV21890.1	7.683	5.841	6.905	2.727	2.576	1.922	6.926	2.422	4.634
bhy|KZV24546.1	0.831	0.73	0.506	0.599	1.041	1.016	1.78	2.241	1.457
bhy|KZV39881.1	0	0	0	0	0	0	0	0	0
bhy|KZV58587.1	0	0	0	0	0.22	1.104	0	0	0
bhy|KZV53081.1	0	0	0	0	0	0	0	0	0
bhy|KZV23979.1	0	0	0	0	0	0	0	0	0
bhy|KZV24953.1	0.297	0.484	0.763	6.693	5.235	5.025	0.989	0.497	1.67
bhy|KZV56785.1	0	0	0	0	0	0	0	0	0
bhy|KZV57766.1	0	0	0	0	0	0	0	0	0
bhy|KZV49732.1	0	0	0.133	0.098	0	0	0	0	0
bhy|KZV31963.1	0	0.47	0	0	0	0	0	0	0
bhy|KZV43980.1	0	0.29	0.508	0.497	0.449	0	0.071	0	0.136
bhy|KZV30415.1	0	0.37	0	0.199	0	0	0	0.3	0
bhy|KZV25948.1	0.094	0	0	0	0.114	0	0	0	0.255
bhy|KZT76156.1	0	0	0	0	0	0	0	0	0
bhy|KZV50395.1	0	0	0	0	0	0	0	0	0
bhy|KZV26844.1	0.153	0	0	0.177	0.604	0	0.472	0.732	0
bhy|KZV26742.1	20.916	21.244	24.124	60.703	67.459	66.545	15.667	16.013	16.481
bhy|KZV52171.1	2.204	1.444	2.012	26.212	20.797	21.661	6.144	5.531	6.328
bhy|KZV35139.1	1.774	1.763	1.858	0	0.498	0.246	1.804	1.832	1.176
bhy|KZV26023.1	0	0.373	0.275	2.14	4.158	2.327	0.247	0.274	0.505
bhy|KZV49687.1	0	0	0	0	0	0	0.124	0	0
bhy|KZV29399.1	0	0	0	0	0	0	0	0	0
bhy|KZV56963.1	0	0	0	0.033	0	0	0.074	0.124	0.083
bhy|KZV45816.1	0	0	0	0	0	0	0	0.233	0
bhy|KZV29933.1	0.736	3.961	6.074	0	0.443	0.195	0	0.792	0.053
bhy|KZV23468.1	0	0	0	0	0	0	0	0	0
bhy|KZV53413.1	9.177	8.772	8.73	0.653	0.925	1.06	2.406	2.314	2.34
bhy|KZV21456.1	0	0	0	0	0	0	0	0	0
bhy|KZV39047.1	10.339	8.424	10.814	49.797	44.982	45.445	15.919	15.426	15.152
bhy|KZV37628.1	0	0	0	0	0	0	0	0	0
bhy|KZV18863.1	0	0	0	0	0	0	0	0	0
bhy|KZT76739.1	0	0	0	0	0	0	0	0	0
bhy|KZV14228.1	0.377	0	0.508	0.123	0	0.246	0.575	0	0.896
bhy|KZV51190.1	0	0	0.292	0	0	0	0	0	0
bhy|KZV53189.1	3	1.877	2.371	0.098	0.066	0.257	0.352	0.477	0.464
bhy|KZV06709.1	0	0	0	0	0	0	0	0	0
bhy|KZV38146.1	0	0	0	0	0	0	0	0	0
bhy|KZV37109.1	22.894	23.502	22.929	3.084	2.702	3.384	33.687	31.579	31.361
bhy|KZV45805.1	0	0	0	0.119	0	0	0	0.275	0
bhy|KZV49033.1	2.432	1.471	1.989	4.331	3.119	4.119	2.079	2.049	2.732
bhy|KZV49289.1	0	0	0	0	0.043	0	0	0	0
bhy|KZV43409.1	0.109	0.182	0.127	0	0	0	0.03	0.061	0
bhy|KZV52275.1	3.138	2.985	4.076	3.906	3.199	2.974	2.81	3.227	2.237
bhy|KZV37200.1	11.337	13.105	19.943	6.552	6.046	7.969	19.833	17.099	22.437
bhy|KZV40884.1	197.476	137.932	141.694	2.64	2.112	2.609	8.186	6.399	4.33
bhy|KZV38121.1	0	0	0	0	0	0	0	0	0
bhy|KZV30540.1	11.404	10.824	11.024	7.406	6.807	7.748	13.746	14.836	12.563
bhy|KZV14700.1	0.342	0.737	0	0.842	0.613	0.33	0.202	0.475	0
bhy|KZV22266.1	0.238	0.377	0.144	0.174	0.055	0.115	0.263	0.598	0.404
bhy|KZV46887.1	0	0	0	0	0	0	0	0	0
bhy|KZV14862.1	0	0	0	0	0	0	0	0	0
bhy|KZV57277.1	0	0	0	0	0	0	0	0	0
bhy|KZV14297.1	35.152	36.518	35.362	10.744	15.69	13.061	73.713	69.554	62.031
bhy|KZV18964.1	0	0	0	0	0	0	0	0	0
bhy|KZV23730.1	0	0	0	0	0	0	0	0	0
bhy|KZV40365.1	0.08	0.051	0.266	0	0	0	0.065	0	0
bhy|KZV57944.1	60.036	69.962	70.042	89.833	130.118	115.172	54.305	67.757	70.844
bhy|KZV29342.1	0	0	0	0	0	0	0	0	0
bhy|KZV19230.1	6.479	3.813	6.839	10.14	12.44	11.841	4.671	3.351	2.7
bhy|KZV55667.1	0	0	0	0.06	0.042	0.04	0	0	0
bhy|KZV50524.1	0	0	0	0	0	0	0	0	0
bhy|KZV44896.1	0	0	0	0	0	0	0	0	0
bhy|KZV37101.1	4.628	4.268	3.012	1.418	1.518	1.988	3.395	3.037	3.977
bhy|KZV52916.1	0.111	0.062	0.129	0	0	0	0.031	0	0
bhy|KZV19167.1	0	0	0	0	0	0	0	0	0
bhy|KZV27986.1	1.341	0	0	0	0	0	0	0	0
bhy|KZT75383.1	0	0	0	0	0	0	0	0	0
bhy|KZV34201.1	0	0	0	1.272	0	0	0	0	0
bhy|KZV16447.1	0	0	0	0	0	0	0	0	0.285
bhy|KZV25077.1	0	0.187	0	0	0	0	0.105	0	0
bhy|KZV15766.1	1.071	1.305	2.078	4.833	2.858	4.2	2.234	2.767	2.163
bhy|KZV14501.1	0	0	0	0	0	0	0	0	0
bhy|KZV31915.1	0	0	0	0	0	1.821	0	0	0
bhy|KZV13977.1	0	0	0	0	0	0	0	0	0
bhy|KZV56285.1	24.746	27.271	27.475	0.067	0	0	0	0	0.466
bhy|KZV39583.1	1.9	2.201	1.406	0.052	0	0	0.123	0.375	0
bhy|KZV56296.1	4.859	4.792	3.848	0.33	0.369	0.275	3.528	2.495	4.073
bhy|KZV25215.1	0	0	0	0	0	0	0	0	0
bhy|KZV52722.1	0	0	0	0	0	0	0	0	0
bhy|KZV44285.1	0	0	0	0	0	0	0	0	0
bhy|KZV40052.1	0	0	0	0	0	0	0	0	0
bhy|KZV39823.1	0	0	0	0	0	0	0	0	0
bhy|KZV54492.1	0.345	0.294	0.153	1.089	1.241	0.598	0.436	0.45	0.871
bhy|KZV45506.1	9.091	8.593	8.447	33.948	33.546	36.14	10.712	4.74	8.118
bhy|KZV43243.1	0	0	0	0	0	0	0.376	0	0.738
bhy|KZV45874.1	0.257	0.7	0.866	0.677	1.056	0.712	0.639	0.977	1.362
bhy|KZV34989.1	175.729	193.317	192.686	113.898	131.549	132.18	137.34	152.039	159.172
bhy|KZV22755.1	2.733	1.864	1.96	0	0	0	0	0	0
bhy|KZV52811.1	0	0	0	0	0	0	0	0	0
bhy|KZV16855.1	4.138	7.123	3.504	1.805	2.111	1.908	9.303	12.962	16.055
bhy|KZV43146.1	0	0	0	0.46	0.276	0.767	0.18	0	0.574
bhy|KZV42954.1	12.014	11.521	11.256	22.109	21.9	21.43	88.123	88.747	88.877
bhy|KZV40970.1	313.936	422.386	411.899	3432.76	4103.63	4002.57	3783.7	4257.59	4463.82
bhy|KZV15088.1	0.031	0.53	0.617	0.022	0.248	0.184	0.271	0.198	0.505
bhy|KZT75542.1	4.496	0	5.273	2.802	6.395	10.323	1.271	1.292	2.471
bhy|KZV24455.1	0	0	0	0	0	0	0	0	0
bhy|KZV22277.1	0	0	0.665	2.151	1.075	3.189	0	0	0
bhy|KZV27283.1	0	0	0	0	0	0	0	0	0
bhy|KZT75771.1	0	0	0	0	0	0	0	0	0
bhy|KZV50539.1	0	0	0	0.329	0	0	0	0	0
bhy|KZV23188.1	7.672	6.934	8.05	1.73	3.242	1.274	32.033	31.641	25.435
bhy|KZV56200.1	3.772	3.076	2.194	0.042	0.027	0.027	0.866	0.91	1.073
bhy|KZV34561.1	0	0	0.169	0	0	0	0	0	0
bhy|KZV38346.1	0	0	0	0	0	0	0	0	0
bhy|KZV47825.1	0	0	0.182	0.13	0.25	0.126	0.183	0	0
bhy|KZV50032.1	0.163	0.707	0.51	2.17	3.329	1.872	0.662	0.299	0.248
bhy|KZV40715.1	0.579	0.995	1.023	1.878	1.294	1.258	6.395	4.058	5.465
bhy|KZV52656.1	19.579	28.595	26.816	3.769	5.467	4.257	16.764	15.862	21.47
bhy|KZV27751.1	0.134	0	0	0.294	0.38	0	0	0	0
bhy|KZV52267.1	4.72	6.079	4.222	10.899	9.924	11.26	6.994	8.507	6.779
bhy|KZV20230.1	11.568	16.666	11.816	0.626	0.734	0.639	21.332	32.415	34.612
bhy|KZV24975.1	39.056	37.465	36.425	116.652	101.267	104.6	73.568	67.118	63.909
bhy|KZV37039.1	13.42	12.238	7.683	0	0	0.81	9.967	9.555	8.232
bhy|KZV54068.1	0	0	0	0.136	0	0	0	0	0
bhy|KZV14850.1	0	0	0.124	0	0.094	0.048	0	0.064	0.06
bhy|KZV31237.1	0	0	0	0	0	0	0	0	0
bhy|KZV47675.1	0	0	0	0.836	0	0.826	0.498	0	0
bhy|KZV42268.1	0.559	0.617	0.973	0.272	0	0.269	0.163	0	0
bhy|KZV06757.1	0.67	0.552	0	0.45	0	0	0.978	0.904	1.051
bhy|KZV16615.1	46.417	42.569	42.591	34.269	31.605	31.588	33.358	29.964	29.469
bhy|KZV29960.1	9.636	14.848	13.36	0.099	0.35	0.179	1.645	1.594	1.505
bhy|KZV37458.1	0	0	0	0	0	0	0	0	0
bhy|KZV21427.1	0	0	0	0	0	0	0	0	0
bhy|KZV13814.1	1.652	2.664	1.864	2.335	1.529	2.294	2.471	2.657	2.522
bhy|KZV54415.1	86.635	86.342	88.216	22.199	21.735	23.785	23.768	23.153	23.9
bhy|KZV50543.1	0	0	0	0	0	0	0	0	0
bhy|KZV56212.1	0	0	0	0	0	0	0	0	0
bhy|KZV26829.1	0	0	0.195	0.487	1.019	0.737	16.288	18.401	17.959
bhy|KZV19019.1	13.49	25.299	25.556	29.526	36.158	37.929	21.564	31.303	31.995
bhy|KZV45733.1	0	0	0	0	0.202	0	0	0.273	0
bhy|KZV20202.1	13.114	12.374	12.833	13.866	10.986	13.722	16.116	14.888	15.178
bhy|KZV19882.1	0	0	0	0	0	0	0	0	0
bhy|KZV28454.1	2.386	2.103	1.93	0.688	0.706	1.038	1.809	1.78	1.484
bhy|KZV18904.1	33.685	29.474	34.881	19.689	19.71	19.107	29.861	22.951	27.012
bhy|KZV51421.1	0.845	1.586	1.107	0.376	0.876	0.289	0.63	1.458	0.528
bhy|KZV39433.1	0	0	0	0	0	0	0	0	0
bhy|KZV57627.1	1.772	1.849	5.205	4.406	9.405	5.622	1.887	0	3.108
bhy|KZV28676.1	17.063	19.738	17.877	30.038	33.572	30.98	23.281	27.891	27.99
bhy|KZV30914.1	0	0	0	0	0	0.407	0	0	0
bhy|KZV29333.1	0	0	0	0	0	0	0	0	0
bhy|KZV40589.1	24.896	21.274	20.103	20.613	13.35	16.065	34.272	21.81	29.929
bhy|KZV21505.1	25.116	27.88	31.152	36.494	38.09	36.675	37.616	39.388	42.5
bhy|KZV48530.1	200.137	183.819	179.836	145.245	143.439	136.481	132.684	119.221	124.59
bhy|KZV32221.1	0	0	0	0	0	0	0	0	0
bhy|KZV30003.1	0.803	0.509	0.444	0.139	0	0	0.042	0.086	0
bhy|KZV13976.1	0	0	0	0	0	0.06	0	0.075	0.073
bhy|KZV18046.1	0.465	0.838	0.481	0.163	0	0.125	0.274	0.546	0.753
bhy|KZV28155.1	1.804	1.72	1.016	3.454	1.458	1.341	1.378	2.792	1.486
bhy|KZV33424.1	10.161	9.694	9.697	9.25	10.435	9.556	25.194	22.36	22.006
bhy|KZV36871.1	0	0	0	0	0	0.312	0	0.663	0
bhy|KZV34159.1	0	0	0	0	0	0	0	0	0
bhy|KZV37162.1	1.275	0.714	1.495	0	0.604	0	0.36	0	0
bhy|KZV27761.1	0.665	0.315	0	0	0.129	0	0.081	0	0
bhy|KZT76727.1	0	0	0	0	0	0	0	0	0
bhy|KZV15898.1	6.537	7.519	7.061	4.979	4.669	5.58	34.118	34.18	34.254
bhy|KZV44375.1	0	0	0.171	0.158	0	0	0	0	0
bhy|KZV30398.1	13.308	14.107	13.08	45.272	45.849	48.29	21.509	20.39	18.859
bhy|KZT75444.1	0	0	0	0	0	0	0	0	0
bhy|KZV20242.1	68.246	86.033	81.038	78.97	78.042	67.447	178.763	163.953	160.082
bhy|KZV49365.1	21.921	19.712	18.508	7.518	3.583	4.775	24.204	13.582	20.502
bhy|KZV29563.1	3.137	2.998	3.505	3.824	2.78	2.919	4.693	4.288	2.207
bhy|KZV25487.1	0.1	0.251	0.087	0.103	0.354	0.697	0.164	0.255	0.165
bhy|KZV24538.1	5.149	3.919	6.088	0.934	1.484	1.256	5.352	3.599	5.364
bhy|KZV39244.1	0	0	0	0	0	0	0	0	0
bhy|KZV15268.1	0	0	0	0	0	0	0	0	0
bhy|KZV56739.1	0	0	0	0	0	0	0	0	0
bhy|KZV53232.1	14.036	15.045	16.484	28.69	30.246	29.902	21.662	22.75	25.893
bhy|KZV55074.1	0.144	0	0	0	0	0	0	0	0
bhy|KZV39461.1	0	0	0	0	0	0	0	0	0
bhy|KZV42604.1	0.286	0.242	0.32	0.602	0.47	0.591	0.306	0.406	0.312
bhy|KZV37493.1	0	0	0	0	0	0	0	0	0
bhy|KZV22014.1	0.036	0.059	0.121	0.05	0.047	0	0	0.062	0
bhy|KZV48752.1	0	0	0	0	0	0	0	0	0
bhy|KZV43339.1	0.033	0.174	0.121	0.048	0.196	0.048	0	0	0
bhy|KZV56994.1	14.023	18.032	22.234	12.278	12.034	12.858	30.456	33.219	28.29
bhy|KZV46341.1	13.191	14.392	12.028	17.672	18.818	17.44	11.97	13.19	13.263
bhy|KZV18886.1	23.98	31.768	17.853	13.912	11.608	21.201	37.39	19.432	19.546
bhy|KZV47999.1	0	0	0	0	0	0	0	0	0
bhy|KZV44561.1	0	1.04	0	0	0	0	0	0	0
bhy|KZV45480.1	0	0	0.233	0.129	0.286	0	0	0	0.29
bhy|KZV28331.1	0	0	0	0.091	0.319	0	0.031	0	0
bhy|KZV25575.1	27.583	29.907	32.165	25.078	25.373	23.987	31.993	35.964	33.295
bhy|KZV18868.1	3.559	4.27	4.265	6.177	5.444	5.749	4.538	5.096	4.816
bhy|KZV21835.1	27.956	23.156	25.532	6.758	3.092	3.022	16.805	26.171	20.913
bhy|KZV53685.1	14.464	12.237	13.622	7.976	6.703	9.185	17.357	14.487	11.3
bhy|KZV49853.1	0	0	0	0	0	0	0	0	0
bhy|KZV43497.1	21.529	21.22	18.936	13.202	17.421	12.002	24.243	28.154	19.796
bhy|KZV30225.1	0	0	0	0	0	0	0	0	0
bhy|KZV50817.1	0	0	0.278	0	0.112	0	0	0	0
bhy|KZV50076.1	4.344	5.172	4.84	3.69	2.398	1.951	4.485	4.322	3.857
bhy|KZV13526.1	0	0	0	0	0	0	0	0	0
bhy|KZV32115.1	17.934	40.929	40.455	16.218	23.454	20.392	40.556	56.011	47.683
bhy|KZV32167.1	0	0	0	0	0	0	0	0	0
bhy|KZV32621.1	0	0	0	0	0.245	0	0	0	0
bhy|KZT76180.1	0	0	0	0	0	0	1.146	0	3.279
bhy|KZV28874.1	13.163	15.313	15.315	26.7	27.545	31.676	19.016	22.736	20.481
bhy|KZV47241.1	217.365	220.884	211.109	644.497	623.634	638.841	296.041	283.051	304.876
bhy|KZV30609.1	0	0.042	0.088	0	0	0	0	0.068	0.083
bhy|KZV44662.1	0	1.541	0	1.635	5.034	2.577	1.555	1.58	0
bhy|KZV42805.1	0	0	3.839	0.776	1.552	0	0	0	0
bhy|KZV57760.1	0.319	0.076	0.23	0.184	0.122	0.31	0.186	0.075	0.074
bhy|KZV47364.1	0	0	0	0	0.231	0	0	0	0
bhy|KZV39400.1	0	0	0	0	0	0	0	0	0
bhy|KZV47397.1	4.806	7.495	6.855	5.281	7.648	6.518	5.4	8.269	6.799
bhy|KZV32100.1	0	0	0.048	0.115	0.095	0.092	0.092	0.037	0.109
bhy|KZV27285.1	6.574	6.8	7.76	24.039	22.464	23.872	12.816	13.523	13.775
bhy|KZV28641.1	0	0	0	0	0	0	0	0	0
bhy|KZV57501.1	0	0	0	0	0	0	0	0	0
bhy|KZV49359.1	0	0.104	0.193	0.037	0.163	0	0.045	0.1	0
bhy|KZV21929.1	0	0	0	0	0	0	0.34	0	0
bhy|KZV42867.1	0	0	0	0	0	0	0	0	0
bhy|KZV52398.1	0.128	0.098	0.051	0.103	0.079	0.067	0.122	0.064	0.048
bhy|KZV58044.1	0	0	0	0	0	0	0	0	0
bhy|KZV54010.1	0	0	0	0	0	0	0.174	0.355	0.681
bhy|KZV47213.1	2.75	3.088	3.16	0.072	0.194	0.048	1	0.701	1.818
bhy|KZV48320.1	0	0	0	0.032	0	0	0	0	0
bhy|KZV17416.1	0.118	0	0	0	0	0	0	0	0
bhy|KZV42617.1	11.923	13.075	13.503	16.786	17.26	16.978	28.65	31.229	31.359
bhy|KZV57890.1	0	0	0	0	0	0	0	0	0
bhy|KZV55083.1	0	0.401	0	0	0	0.24	0	0	0
bhy|KZV28376.1	3.547	3.239	3.419	14.07	15.385	14.867	5.214	5.907	6.514
bhy|KZV57683.1	22.254	23.783	22.376	48.333	46.58	48.57	22.975	26.56	22.632
bhy|KZV43417.1	0	0	0	0	0	0	0	0	0
bhy|KZV34349.1	0.408	2.059	1.436	0	2.322	0.574	0	1.407	2.041
bhy|KZV31515.1	5.671	4.897	5.166	6.214	5.989	6.057	8.436	7.554	8.878
bhy|KZV55741.1	0	0.709	0	0	0.788	2.973	0	0	0
bhy|KZV57121.1	3619.26	4502.13	4308.01	135.994	164.138	150.66	455.338	473.001	504.031
bhy|KZV23598.1	0	0	0	0	0	0	0	0	0
bhy|KZV24698.1	12.943	11.612	10.98	0.156	0	0	0.188	0.775	1.496
bhy|KZV35947.1	3.81	5.65	4.656	3.772	3.334	2.822	8.601	10.871	9.236
bhy|KZV44468.1	2.599	2.704	2.318	0.28	0.495	0.378	0.45	0.682	1.048
bhy|KZV20853.1	0	0	0	0	0	0.031	0	0	0
bhy|KZV19432.1	5.822	6.213	4.923	0.632	0.665	0.974	0.329	0.59	0.674
bhy|KZV32878.1	3.687	0	0	0	0	0	3.96	0	0
bhy|KZV57502.1	0	0	0	0.12	0.103	0	0	0	0.129
bhy|KZV34256.1	0	0	0	0	0	0	0	0	0
bhy|KZV37043.1	2.222	2.835	2.698	0	0	0	0.066	0	0.26
bhy|KZV51596.1	1.739	11.3	2.891	0	0	0	1.226	0	0
bhy|KZV43213.1	0	0	0	0	0	0	0	0	0
bhy|KZV29472.1	0.192	0.191	0.348	0.446	1.008	0.436	0.231	0.386	0.377
bhy|KZV39792.1	0	0	0	0	0.222	0.128	0	0	0
bhy|KZV51164.1	0	0	0	0	0	0	0	0	0
bhy|KZV58268.1	7.852	7.897	6.756	1.674	3.145	3.66	5.3	7.403	8.872
bhy|KZV19844.1	0	0	0	0	0	0	0	0	0
bhy|KZV19834.1	0	0	0	0	0	0	0	0	0
bhy|KZV32780.1	0	0	0	0	0	0	0	0	0
bhy|KZV15501.1	22.343	22.895	20.792	0.261	0.1	0.25	1.896	2.672	2.505
bhy|KZV33427.1	3.785	6.084	0	10.436	8.442	15.284	1.454	1.367	6.675
bhy|KZV31416.1	2.071	2.273	2.667	0.733	0.447	0.555	2.007	1.905	2.627
bhy|KZV41028.1	23.249	28.115	23.145	2.44	2.367	2.404	9.098	9.533	10.19
bhy|KZV36655.1	0	0	0	0	0	0	0	0	0
bhy|KZV44321.1	0	0	0	0	0	0	0	0	0
bhy|KZV21088.1	0	0	0	0	0.154	0	0	0.21	0
bhy|KZV43603.1	0	0	0	0	0	0	0	0	0
bhy|KZV57132.1	0	0.099	0.104	0	0.082	0	0	0	0
bhy|KZV40353.1	0	0	0	0.714	0	0	0	0	0
bhy|KZV32091.1	0	0	0	0	0	0	0	0	0
bhy|KZV27760.1	17.498	17.333	32.795	0.097	0.249	0	0.192	2.335	1.534
bhy|KZV53220.1	0.124	0.527	0.661	0.176	0.177	0.264	0.261	0.215	0.314
bhy|KZV31593.1	0.152	0.194	0.203	0	0	0	0.064	0.199	0.128
bhy|KZV55500.1	0	0	0	0	0	0	0	0	0
bhy|KZV31094.1	0	0	0	0.073	0	0.066	0	0	0
bhy|KZV51281.1	0	0	0	0	0	0	0	0	0
bhy|KZV44473.1	2.542	1.068	2.235	0.904	0.904	1.786	0.539	0	0
bhy|KZV18257.1	12.54	12.739	11.061	16.972	15.759	16.417	19.151	19.296	19.404
bhy|KZV49929.1	0	0	0	0	0	0.181	0	0	0
bhy|KZV48477.1	8.988	6.995	5.485	12.589	7.894	10.365	4.377	4.526	3.94
bhy|KZV58771.1	21.542	19.22	17.291	51.552	47.167	48.116	30.308	31.309	28.196
bhy|KZT75421.1	0	0	0	0	0	0	0	0	0
bhy|KZV44652.1	0	0	0	0	0	0	0	0	0
bhy|KZV22176.1	8.571	15.093	14.911	31.563	20.428	21.427	16.941	12.113	12.076
bhy|KZV51451.1	0	0	0	0	0	0	0	0	0
bhy|KZV18731.1	0	0	0	0	0	0	0	0	0
bhy|KZV29795.1	0	0	0	0	0.155	0.314	0	0.197	0
bhy|KZV55177.1	0	0	0	0	0	0	0	0	0
bhy|KZT75308.1	0	0	0	0	0	0	0	0	0
bhy|KZV52620.1	0.31	0.242	0	0	0	0	0.157	0	0
bhy|KZV55016.1	0	0	0	0	0	0	0	0	0.112
bhy|KZV36884.1	0	0	0	0	0	0	0	0	0
bhy|KZV37447.1	0.476	1.146	0.853	0.134	0.417	0.136	1.35	1.659	1.45
bhy|KZV40568.1	0	0	0	0	0	0	0	0	0
bhy|KZV51075.1	9.621	11.023	13.689	18.475	19.421	17.187	22.49	19.523	19.731
bhy|KZV20471.1	0.124	0	0	0.078	0	0	0	0	0
bhy|KZV51171.1	0	0	0	0	0	0	0	0	0
bhy|KZV42715.1	20.946	20.043	20.407	83.155	82.606	84.809	21.824	24.067	21.795
bhy|KZT75702.1	0	0	0	0	0	0	0	0	0
bhy|KZV20786.1	7.147	9.831	7.709	5.496	4.915	7.025	3.394	2.421	4.382
bhy|KZV48054.1	15.687	17.914	15.715	31.851	32.432	28.782	20.894	19.948	21.886
bhy|KZV44583.1	0	0	0	0	0	0	0	0	0
bhy|KZV40984.1	99.982	108.489	109.595	30.981	27.707	29.517	28.549	26.209	27.351
bhy|KZV32305.1	0.11	0.193	0	0.093	0	0	0	0.195	0.189
bhy|KZV34169.1	0	0.412	0	0.287	0.354	1.043	0.633	0	1.657
bhy|KZV41115.1	55.03	48.611	51.589	155.671	170.832	168.705	142.098	147.942	155.933
bhy|KZV47695.1	2.264	1.744	3.233	3.622	2.796	2.493	1.224	2.8	2.65
bhy|KZV57563.1	6.655	6.842	6.711	2.51	3.08	3.41	9.532	9.903	10.102
bhy|KZV21005.1	0	0	0	0	0	0	0.061	0	0
bhy|KZV17476.1	0.169	0	0.201	0	0.362	0.331	0	0.2	0.359
bhy|KZV32768.1	0.061	0.105	0	0	0	0.528	0.071	0.21	0
bhy|KZV21238.1	0	0	0	0	0	0	0	0	0
bhy|KZV28205.1	0	0	0.723	0	0	0	0	0.298	0
bhy|KZT75565.1	0	0	0	0	0	0	0	0	0
bhy|KZV35400.1	11.029	11.571	11.813	4.953	5.503	4.871	4.532	4.499	3.936
bhy|KZV41587.1	2.722	5.148	4.788	3.63	1.452	1.913	2.02	3.519	1.134
bhy|KZV39361.1	0	0	0	0	0	0	0	0	0
bhy|KZV36898.1	0	0	0	0	0	0	0	0	0
bhy|KZV24241.1	16.997	15.719	17.192	4.232	3.626	4.182	6.848	4.395	3.541
bhy|KZV18139.1	0.182	0	0	0	0	0	0.207	0	0
bhy|KZV30467.1	1.356	1.819	1.428	0.621	0.238	0.597	0.598	0.903	0.868
bhy|KZV26926.1	2.066	1.801	5.222	0.734	6.086	1.093	2.035	1.02	0
bhy|KZV21809.1	37.383	37.988	34.291	28.243	28.051	28.406	42.674	47.963	42.842
bhy|KZV27572.1	14.129	13.731	12.842	6.913	5.494	5.399	11.015	5.455	9.81
bhy|KZV42717.1	0	0.469	0.488	0.199	0	0	0	0.489	0
bhy|KZV47812.1	0	0	0	0	0	0	0.333	0	0
bhy|KZV33053.1	28.579	28.03	27.53	21.781	29.516	30.61	23.375	23.458	22.681
bhy|KZV58666.1	0	0	0	0	2.684	0	0	0	0
bhy|KZV19903.1	0	0	0	0	0	0	0	0	0
bhy|KZV13673.1	0	0	0	0	0	0	0	0.097	0
bhy|KZV14897.1	0	0	0	0	0	0	0.073	0	0
bhy|KZV42509.1	0.958	2.304	1.626	2.044	1.568	1.739	1.83	2.008	2.103
bhy|KZV48983.1	1.715	1.103	1.068	1.914	2.571	2.176	1.136	1.204	1.003
bhy|KZV41114.1	3.52	4.339	3.323	2.486	2.645	2.637	0.151	1.203	0.581
bhy|KZV39718.1	0.874	0	0	1.803	1.51	3.645	0.673	0.441	1.309
bhy|KZV55944.1	0	0	0	0	0	0	0	0	0
bhy|KZV39904.1	11.762	14.041	12.439	32.558	32.823	30.805	16.047	15.205	13.259
bhy|KZV36239.1	8.38	8.192	7.701	32.284	27.112	27.225	27.487	29.469	25.793
bhy|KZT76673.1	0	0	0	0	0	0	0	0	0
bhy|KZV33343.1	0	0	0	0	0	0	0	0	0
bhy|KZV49780.1	0.468	0.398	0.834	0.326	0.355	0.326	0.709	0.404	0.491
bhy|KZV44577.1	0	0	0	0	0.225	0	0.142	0	0.269
bhy|KZV27411.1	31.881	34.394	35.08	29.632	33.005	38.153	33.244	27.876	31.025
bhy|KZV50124.1	0	0	0	0	0	0	0	0	0
bhy|KZV56090.1	32.017	26.761	24.637	29.01	25.324	25.282	23.321	26.054	24.282
bhy|KZV19813.1	0	0	0	0	0	0	0	0	0
bhy|KZV52314.1	0	0	0	0	0	0	0	0	0
bhy|KZV45327.1	7.605	2.831	7.16	0.581	0.347	0.678	1.368	2.477	1.406
bhy|KZV57917.1	13.801	16.489	14.906	3.93	4.172	2.818	10.577	10.559	11.087
bhy|KZV07066.1	0	0	0	0	0	0	0	0	0
bhy|KZV07103.1	0	0	0	0	0	0	0	0	0
bhy|KZV57994.1	0	0	0	0	0	0	0	0	0
bhy|KZV50932.1	0.186	0	0	0	0	0	0	0	0
bhy|KZV55386.1	0	0	0	0	0	0	0	0	0
bhy|KZV24712.1	0.916	2.314	2.03	0.106	1.053	0.434	0.233	0.606	0.874
bhy|KZV49370.1	14.745	15.912	14.978	15.272	14.122	14.554	12.955	11.857	12.525
bhy|KZV30109.1	2.764	2.588	2.861	3.385	3.805	3.88	4.111	3.417	4.116
bhy|KZV14973.1	6.652	5.258	5.156	17.929	16.512	15.238	7.457	6.427	6.419
bhy|KZV43637.1	313.665	381.734	339.258	166.379	199.049	194.013	181.328	210.755	196.788
bhy|KZV49570.1	0	0	0	0.127	0	0	0.021	0	0
bhy|KZV14672.1	0	0	0	0	0	0	0	0	0
bhy|KZV36772.1	0	0	0	0.053	0	0	0	0	0
bhy|KZV26891.1	0	0	0	0	0	0	0	0	0
bhy|KZV13550.1	0	0	0	0	0	0	0	0	0
bhy|KZV23416.1	0	0	0	0	0	0	0	0	0
bhy|KZV33076.1	32.269	23.922	27.217	9.76	9.715	9.884	59.289	48.345	46.176
bhy|KZV26229.1	0	0	0	0	0	0	0	0	0
bhy|KZV35901.1	0	0	0	0	0	0	0	0	0
bhy|KZV25139.1	6.306	6.402	7.629	8.19	11.036	8.687	7.165	7.72	8.025
bhy|KZV39492.1	3.111	2.768	2.807	2.583	2.286	2.889	1.788	2.007	2.089
bhy|KZV43546.1	0	0.032	0	0.015	0.077	0.026	0	0.035	0
bhy|KZV44625.1	0	0	0	0	0	0	0	0	0
bhy|KZV29941.1	0	0	0	0	0	0	0	0	0
bhy|KZV54233.1	0	0	0	0	0	0	0	0.305	0
bhy|KZV54359.1	1.827	1.56	2.307	0.147	0.257	0	0	0	0
bhy|KZV41304.1	0	0	0	0	0	0	0	0	0
bhy|KZV35693.1	0	0	0	0	0	0	0	0	0
bhy|KZV46061.1	0.532	0.448	1.41	0	0.385	0	0.226	0.914	0
bhy|KZV24189.1	56.347	59.463	65.067	89.735	95.903	91.582	326.715	340.102	339.388
bhy|KZV13670.1	0	0	0	0.217	0	0	0	0	0
bhy|KZV53600.1	0	0.624	0	0.264	0	0.522	0.315	0	0
bhy|KZV46270.1	0	0	0	0.073	0.292	0	0.086	0.351	0
bhy|KZV31024.1	17.097	14.98	14.666	2.876	3.099	2.603	7.343	7.15	6.324
bhy|KZV16688.1	0	0	0	0	0	0	0	0	0
bhy|KZT76737.1	0	0	0	0	0	0	0	0	0
bhy|KZV20879.1	1.593	1.677	1.702	2.663	3.25	3.323	2.411	1.657	2.746
bhy|KZV35200.1	0.558	0.561	0.825	0	0	0	0.12	0	0
bhy|KZV43601.1	0	0	0	0	0	0	0	0	0
bhy|KZV40099.1	57.366	84.309	71.76	52.897	39.282	39.426	103.443	104.745	104.814
bhy|KZV53304.1	91.607	94.721	89.949	0.898	0.847	0.523	3.87	4.036	3.411
bhy|KZV31294.1	0	0	0	0	0	0	0	0	0
bhy|KZV23625.1	0	0	0	0	0	0	0	0	0
bhy|KZT75494.1	0	0	0	0	0	0	0	0	0
bhy|KZV32813.1	0	0	0	0	0	0	0	0	0
bhy|KZV24439.1	0	0	0	0	0	0	0.279	0	0
bhy|KZV55890.1	0	0	0	0	0	0	0	0	0
bhy|KZV43588.1	33.9	33.442	33.701	84.742	88.254	89.987	50.931	51.222	53.349
bhy|KZV28326.1	11.997	11.656	10.365	0.163	0.168	0.22	2.359	2.691	2.162
bhy|KZV32247.1	0.37	0.221	0	0.212	0.207	0	0.321	0.383	0
bhy|KZV21108.1	0	1.305	0	0	0.889	1.531	0	0	2.87
bhy|KZV51412.1	0	0	0	0	0	0	0	0	0
bhy|KZV21403.1	0	0.977	0	0.821	0.391	1.356	0	0	0.89
bhy|KZV28768.1	14.186	18.035	17.042	12.06	21.912	20.315	35.805	29.225	35.028
bhy|KZV52212.1	0	0	0.718	0	0	0	0	0	0
bhy|KZV23823.1	106.128	102.581	97.137	35.832	35.398	30.146	69.26	61.439	66.796
bhy|KZV27753.1	0.905	0	0.015	1.446	0	1.096	0.43	1.747	1.114
bhy|KZV22306.1	0	0	0	0	0	0	0	0	0
bhy|KZV32855.1	4.626	3.952	6.04	5.998	6.444	6.421	5.183	6.858	7.076
bhy|KZV18443.1	0	0	0	0	0	0	0	0	0
bhy|KZT76326.1	0	0	0	0	0	0	0	0	0
bhy|KZV41963.1	2.151	6.974	1.503	0.219	0.357	0	1.938	4.067	2.679
bhy|KZV28033.1	0	0	0	0	0	0	0	0	0
bhy|KZV29346.1	0	0.939	0	0	0	0	0	0	0
bhy|KZV19014.1	18.768	13.664	15.298	41.535	36.212	34.669	21.172	18.684	17.257
bhy|KZV17552.1	0	0	0	0	0	0	0	0	0
bhy|KZV39619.1	0	0	0	0.295	0.247	0.163	0	0	0
bhy|KZV28034.1	0	0	0	0	0	0.095	0	0	0.112
bhy|KZV28665.1	0	0	0	0	0	0	0	0	0
bhy|KZV57925.1	0	0	0	0	0	0	0	0	0
bhy|KZV26640.1	0	0	0	0	0	0	0.323	0	0
bhy|KZV17503.1	0	0	0	0	2.114	0	0.406	0	0
bhy|KZV19520.1	12.117	10.067	11.631	0.436	0.346	0.77	2.812	2.118	2.964
bhy|KZV43520.1	4.452	3.707	3.605	0.053	0.162	0.266	0.126	0.131	0.253
bhy|KZV34020.1	0	0	0.091	0	0	0.071	0	0	0
bhy|KZV16265.1	0	0	0	0	0	0	0	0	0
bhy|KZV58321.1	0	0	0	0	0	0	0	0	0
bhy|KZV15758.1	0	0	0	0	0	0	0	0	0
bhy|KZV17517.1	0	0	0	0	0	0	0	0	0
bhy|KZV17212.1	2.186	2.965	1.805	2.869	3.156	2.957	0.953	1.133	1.159
bhy|KZV18990.1	0.91	1.106	1.048	0.523	0.577	0.57	0.593	0.53	0.616
bhy|KZV29481.1	0	0	0	0	0.344	0	0	0	0
bhy|KZV25193.1	1.009	0.555	0.585	0.273	0.698	0.555	1.127	0.845	0.247
bhy|KZV36387.1	42.851	41.159	44.642	33.554	31.199	30.67	60.38	62.609	54.231
bhy|KZV25189.1	0	0	0	0	0	0	0	0.445	0
bhy|KZV22901.1	11.392	10.184	9.644	49.084	42.974	45.791	25.827	24.027	24.012
bhy|KZV32242.1	16.758	14.938	15.151	10.228	8.676	10.391	17.638	16.682	15.469
bhy|KZV57200.1	0.234	0.345	0	0.2	0.287	0	0	0	0
bhy|KZV47963.1	5.336	4.875	2.579	1.86	1.013	1.888	2.837	5.78	3.28
bhy|KZV33697.1	0.22	0	0	0.314	0.487	0	0	0.195	0
bhy|KZV32647.1	0	0	0	0	0	0.342	0	0	0
bhy|KZV26148.1	14.945	14.269	14.63	4.759	3.922	3.157	13.615	10.978	10.577
bhy|KZV45358.1	0	0	0.718	0	0	0	0	0	0
bhy|KZV28613.1	136.469	129.137	128.033	108.655	95.337	103.249	163.14	154.667	139.529
bhy|KZV47857.1	0	0	0	0	0	0	0.204	0	0
bhy|KZV29482.1	0	0	0	0	0	0	0	0	0.475
bhy|KZV46889.1	0.271	0	0	0	0	0	0.299	0	0
bhy|KZV51427.1	0	0	0	0	0	0	0	0	0
bhy|KZV46691.1	0	0.906	0.316	0	0	0	0.295	0	0
bhy|KZV24447.1	23.414	26.623	22.509	25.945	28.078	27.148	8.113	8.396	9.092
bhy|KZV28088.1	0	0	0	0	0	0	0	0	0
bhy|KZT76705.1	0	0	0	0	0	0	0	0	0
bhy|KZV36953.1	0	0	0.3	0.753	0	0.287	0	1.131	0
bhy|KZV49587.1	0	0	0	0	0	0	0	0	0
bhy|KZV57179.1	0	0	0	0	0	0	0	0	0
bhy|KZV38435.1	0.191	0	0	0.135	0	0.273	0.16	0.329	0
bhy|KZV15043.1	0	0	0	0	0	0.058	0	0	0
bhy|KZV55887.1	0	0	0	0.049	0	0	0.073	0	0
bhy|KZV55739.1	0	0	0	0	0	0	0	0	0
bhy|KZV24261.1	17.359	16.46	14.805	24.039	20.386	21.053	17.887	14.861	13.264
bhy|KZV49221.1	0	0	0	0	0	0	0	0	0
bhy|KZV45830.1	0	0	0	0	0	0	0	0	0
bhy|KZV24192.1	0	0	0	0.087	0	0.149	0	0	0
bhy|KZV21236.1	0	0	0	0	0	0	0	0	0
bhy|KZV28484.1	0	0	0	0	0	0	0	0	1.285
bhy|KZV07020.1	0	0	0	0	0	0	0	0	0
bhy|KZV32352.1	6.458	8.118	4.385	0.535	0.62	0.622	5.99	7.458	5.193
bhy|KZV53152.1	39.521	35.161	35.242	46.129	47.274	43.963	107.743	87.386	97.991
bhy|KZV29744.1	16.139	14.032	18.315	18.59	21.627	17.732	13.677	12.769	12.162
bhy|KZV43438.1	0	0	0	0	0	0	0	0	0
bhy|KZV43018.1	0	0	0.22	0	0.334	0.172	0.128	0.666	0.419
bhy|KZV55129.1	0	0.067	0.07	0.028	0	0.056	0	0.068	0
bhy|KZV36575.1	0	0.037	0	0	0	0	0	0	0
bhy|KZV43683.1	5.17	5	5.328	12.579	13.838	13.544	30.521	25.091	25.114
bhy|KZV19748.1	0	0	0.144	0	0	0	0	0	0.138
bhy|KZV57123.1	1.1	1.409	1.962	8.485	15.184	11.74	3.168	2.553	4.313
bhy|KZV33019.1	5.202	4.684	5.728	4.965	7.031	6.807	2.099	2.469	2.314
bhy|KZV25720.1	22.219	23.242	26.608	4.54	5.404	5.726	15.425	18.511	19.586
bhy|KZV27439.1	17.26	18.207	17.16	5.198	4.367	8.401	27.412	15.383	21.87
bhy|KZV31808.1	1.323	2.499	3.21	2.757	2.432	2.129	2.066	1.883	2.278
bhy|KZV34966.1	0	0	0.148	0.189	0	0.118	0.076	0.303	0
bhy|KZV47915.1	1.567	1.452	1.25	0.216	0.358	0.354	1.204	1.413	1.786
bhy|KZV45911.1	0	0	0	0	0	0	0	0	0
bhy|KZV29978.1	0.363	0.628	0.182	0.147	0	0	0	0	0.174
bhy|KZV39332.1	0.335	0.227	0.597	0	0	0	0	0.543	0
bhy|KZV32177.1	60.984	65.052	68.45	49.154	53.321	51.019	30.464	32.753	29.251
bhy|KZV25452.1	0.925	0.394	1.024	4.432	5.288	3.26	90.91	85.232	85.307
bhy|KZV36136.1	2.774	1.397	0.973	2.466	1.689	1.86	3.354	3.53	3.855
bhy|KZV23600.1	0	0	0	0	0	0	0	0	0
bhy|KZV19389.1	0.423	0.689	0	1.077	0.79	1.092	0.411	0.42	0.761
bhy|KZV16554.1	1178.67	1299.98	1365.22	15.335	11.543	14.863	256.733	264.733	247.931
bhy|KZV56279.1	25.862	24.014	26.253	21.979	20.718	21.456	25.785	23.928	26.715
bhy|KZV37042.1	0.069	0.271	0.121	0.064	0.129	0.128	0.058	0	0
bhy|KZV35722.1	0	0	0	0	0	0	0	0	0
bhy|KZV47510.1	2.126	4.468	3.74	0	0	0.747	1.352	0.916	2.657
bhy|KZV40485.1	0	0	0	0	0	0	0	0	0
bhy|KZV42046.1	2.038	1.711	1.888	2.823	3.023	3.157	0.587	0.427	0.138
bhy|KZV58496.1	13.081	10.033	13.831	15.031	18.275	18.828	12.462	12.719	12.025
bhy|KZV49936.1	0	0	0.276	0	0.619	0	0.198	0.298	0
bhy|KZV56237.1	2.147	4.13	4.336	1.761	3.34	2.252	3.482	3.382	1.354
bhy|KZV35834.1	0.036	0	0	0	0	0	0	0	0
bhy|KZV45400.1	173.314	177.983	170.006	9.07	7.01	7.376	30.451	28.62	32.364
bhy|KZV32852.1	8.92	8.372	9.726	8.125	8.745	8.997	9.853	7.183	9.254
bhy|KZV34775.1	0.068	0.115	0.121	0.145	0.146	0.335	0.086	0.118	0.057
bhy|KZV40716.1	0	0	0	0	0	0	0	0	0
bhy|KZV13961.1	0	0	0	0	0	0.375	0	0	0
bhy|KZV52111.1	0	0	0	0	0	0	0	0	0
bhy|KZV55447.1	0	0	0	0	0	0	0	0	0
bhy|KZV26860.1	1.29	1.989	2.583	0	0	0	0.298	0.197	0.094
bhy|KZV26309.1	0.632	1.011	1.355	0.202	1.075	0.42	0.18	0.39	0.682
bhy|KZV24889.1	0	0.483	0.335	0	0	0.133	0.083	0.835	1.122
bhy|KZV18729.1	0	0	0	0	0	0	0	0	0
bhy|KZV19451.1	1.417	1.442	1.129	0.199	0.102	0.301	0.179	0.368	0.358
bhy|KZV20033.1	16.198	16.341	19.376	6.453	12.44	7.742	7.144	10.61	9.719
bhy|KZV20262.1	250.583	278.259	281.548	58.908	58.568	58.46	143.318	142.984	144.781
bhy|KZV21994.1	0	0	0	0	0	0	0	0	0
bhy|KZT75884.1	0	0	0	0	0	0	0	0	0
bhy|KZV43890.1	0	0	0	0	0	0	0	0	0
bhy|KZV26278.1	0	0	0	0	0	0	0	0	0
bhy|KZV21288.1	0	0	0	0	0	0	0	0	0
bhy|KZV42408.1	0	0	0	0	0	0	0	0	0
bhy|KZV26522.1	7.203	9.199	9.116	10.76	11.123	11.65	4.182	3.651	3.311
bhy|KZV45361.1	0	0	0	0	0	0	0	0	0
bhy|KZV26155.1	4.307	5.251	5.951	51.698	43.07	48.076	17.652	13.829	17.447
bhy|KZV56051.1	27.105	50.075	37.084	8.331	12.939	10.083	18.165	20.189	28.442
bhy|KZV39002.1	12.799	9.783	10.64	0.386	0.218	0	0.131	0.537	0
bhy|KZV14371.1	1.926	9.717	3.389	0	0	0	0	0	0
bhy|KZV19260.1	2.122	1.352	1.708	2.422	2.679	2.192	3.93	4.882	5.362
bhy|KZV47381.1	5.025	5.417	6.174	7.833	8.549	8.486	5.842	4.604	5.612
bhy|KZV55008.1	0	0	0	0	0	0	0	0	0
bhy|KZV36300.1	19.624	31.153	19.455	15.471	19.519	20.444	21.073	18.315	15.682
bhy|KZV21599.1	15.666	21.041	20.197	62.857	63.063	71.136	20.733	23.803	17.769
bhy|KZV36074.1	0	0	0.191	0	0.05	0	0.063	0.368	0
bhy|KZV56802.1	0.386	0	0	0	0	0	0	0	0
bhy|KZV35025.1	0	0	0	0.754	0	0	0	0	0
bhy|KZV30724.1	123.306	143.11	132.447	87.711	125.704	111.982	100.886	107.215	132.758
bhy|KZV41096.1	0	0	0	0	0	0.338	0.222	0	0
bhy|KZV32431.1	0	0	0	0	0	0	0	0	0
bhy|KZV31795.1	0	0	1.78	1.187	3.176	4.714	2.568	9.976	4.799
bhy|KZV17285.1	0	0	0	0	0	0	0	0	0
bhy|KZV26334.1	0	0.287	0	0	0	0	0.146	0.197	0
bhy|KZV23058.1	0.654	0.214	1.34	0	0	0	0.33	0.445	0
bhy|KZV14052.1	0	0	0	0	0	0	0	0	0
bhy|KZV06676.1	0	0	0	0.548	0	0	0	0	0
bhy|KZV22532.1	20.448	16.58	20.576	45.781	52.19	50.194	17.655	20.604	16.733
bhy|KZV15347.1	0	0	0	0	0.032	0.065	0	0	0
bhy|KZV54413.1	11.013	14.152	12.988	7.386	9.613	8.824	10.599	12.27	12.774
bhy|KZV47860.1	0	0	0	0	0	0	0	0	0
bhy|KZT75291.1	0	0	0	0	0	0	0	0	0
bhy|KZV26739.1	0	0	0	0	0	0	0	0	0
bhy|KZV28189.1	3.157	3.443	3.807	9.287	12.036	12.468	15.676	17.2	21.47
bhy|KZV13628.1	0	0	0	0	0	0	0	0	0
bhy|KZV33980.1	8.275	9.684	9.119	27.528	36.098	34.668	15.677	14.861	17.325
bhy|KZV34619.1	29.101	32.165	34.436	32.019	34.716	36.926	70.059	76.885	81.558
bhy|KZV35484.1	0	0	0	0	0	0	0	0	0.078
bhy|KZV34316.1	0	0	0	0	1.234	0.78	1.336	0	1.549
bhy|KZV29647.1	41.936	40.559	32.383	48.065	43.883	40.714	8.916	8.756	8.024
bhy|KZV26755.1	0	0.276	0	0	0	0	0	0	0
bhy|KZV53628.1	0	0.352	0	0	0	0.219	0	0	0
bhy|KZV22201.1	0	0	0	0	0	0	0	0	0.619
bhy|KZV21160.1	85.822	104.651	103.372	337.185	374.587	371.29	139.243	142.148	148.577
bhy|KZV14833.1	36.036	32.715	32.407	36.157	30.544	27.279	42.781	39.447	36.049
bhy|KZT76128.1	0	0	0	0	0	0	0	0	0
bhy|KZV30998.1	0	0	0	0	0	0	0	0	0
bhy|KZV53001.1	1.03	2.668	2.214	1.314	1.48	1.581	0.873	1.794	1.263
bhy|KZV30666.1	0	0	0	0	0	0	0	0	0
bhy|KZV38594.1	0	0	0	0	0	0	0	0	0
bhy|KZV52018.1	0	0	0	0	0.954	0	0.758	0	0
bhy|KZV39731.1	16.832	20.691	20.565	19.462	24.334	23.179	26.734	28.12	28.207
bhy|KZT76482.1	0	0	0	0	0	0	0	0	0
bhy|KZV24093.1	0	0	0	0	0	0	0	0	0
bhy|KZV40217.1	0.723	0.772	0	0.415	0	0	0	0.497	0
bhy|KZV31805.1	122.575	119.774	120.484	45.149	45.271	42.908	104.869	97.63	97.573
bhy|KZV42149.1	0	0	0	0	0.125	0	0	0.087	0
bhy|KZT76060.1	1.887	0	0	0	0	0.039	0.932	0	0
bhy|KZV33655.1	21.847	29.455	28.892	33.701	38.063	40.584	43.544	47.567	47.903
bhy|KZV23819.1	0	0	0	0.136	0.704	0.474	1.53	0	0.825
bhy|KZV41265.1	0.371	0	0	0	0	0	0	0	0
bhy|KZV14888.1	0.009	0.027	0.015	0.089	0.022	0.113	0.083	0.015	0.042
bhy|KZV41696.1	0.057	0.048	0.101	0.06	0	0	0.091	0	0
bhy|KZV14482.1	27.799	24.383	28.371	18.552	17.558	16.683	20.048	18.222	15.558
bhy|KZV41860.1	18.422	16.657	16.352	9.182	7.171	7.254	8.943	9.037	7.131
bhy|KZV52900.1	0	0.046	0	0	0.14	0	0	0.044	0
bhy|KZT76841.1	0	0	0	0	0	0	0	0	0
bhy|KZV15821.1	0	0	0	0	0	0	0	0	0
bhy|KZV47607.1	4.962	4.719	3.664	6.256	6.739	6.265	3.199	2.871	3.798
bhy|KZV42292.1	6.771	7.032	7.745	12.328	12.478	12.071	7.236	6.503	6.944
bhy|KZV07168.1	0	0	0	0	0	0	0	0	0
bhy|KZV46828.1	0	0	0	0	0	0	0	0	0
bhy|KZV48842.1	0	0	0	0	0	0	0	0	0
bhy|KZV50379.1	0	0	0	0.369	0	0	0	0	0
bhy|KZV51172.1	0	0	0	0	0	0	0	0	0
bhy|KZT75301.1	0	0.435	0	0.812	1.342	0	0	0	0
bhy|KZT76168.1	0	0	0	0	0	0	0	0	0
bhy|KZV35346.1	2.449	0	0	0	0	0	0	0	0
bhy|KZV38942.1	0	0	0	0	0	0	0	0	0
bhy|KZV13925.1	0	0	0	0	0	0	0	0	0
bhy|KZV21421.1	11.132	11.233	12.206	0.347	0.688	0.273	1.315	1.174	1.459
bhy|KZV17454.1	0	0	0	0	0	0	0	0	0
bhy|KZT75960.1	0	0	0	0	0	0	0	0	0
bhy|KZV34326.1	0	0	0	0	0	0	0	0	0
bhy|KZV28039.1	0.291	0	0	0.207	0	0	0	0	0.746
bhy|KZV35797.1	0.113	0	0	0	0	0	0	0	0
bhy|KZV20781.1	0	0.103	0	0.32	0	0	0.705	0	2.099
bhy|KZV48379.1	0	0	0	0	0.577	0	0	0.348	0
bhy|KZV51537.1	0.156	0	0	0	0	0	0	0	0
bhy|KZV45069.1	0	0	0	0	0	0	0	0	0
bhy|KZV17251.1	0	0	0	0	0	0	0	0	0
bhy|KZV48377.1	0	0	0	0	0	0	0	0	0
bhy|KZV17612.1	48.724	35.313	35.467	116.527	114.697	106.288	69.83	75.301	61.604
bhy|KZV17522.1	0	0	0	0	0	0	0	0	0
bhy|KZV17085.1	4.696	4.084	3.999	1.565	0.745	0.795	3.226	1.702	1.963
bhy|KZV24969.1	31.399	31.462	27.827	2.419	2.503	2.734	8.595	8.412	8.309
bhy|KZV24216.1	71.848	75.139	79.238	91.814	100.314	111.447	65.823	73.769	67.358
bhy|KZV52302.1	1.836	0.512	0.504	4.336	5.01	4.67	0	0	1.321
bhy|KZV44650.1	0	0	0	0	0.088	0	0	0	0
bhy|KZV55301.1	20.664	19.982	19.79	31.944	31.141	31.343	50.198	49.911	49.84
bhy|KZV34001.1	11.383	12.332	9.918	5.462	5.598	4.801	9.39	9.043	7.859
bhy|KZV21180.1	0.729	1.225	1.282	1.037	0	1.024	1.854	5.024	6.071
bhy|KZV54897.1	22.568	23.968	24.516	30.818	33.681	31.859	13.347	15.641	15.486
bhy|KZV34236.1	0.943	0	0	0	1.342	0	1.6	0	0
bhy|KZV54450.1	0	0	0	0	0	0	0	0	0
bhy|KZV37057.1	0	0	1.465	0	0	0	0	0	0
bhy|KZV17655.1	0	0	0	0	0	0	0	0	0
bhy|KZV14595.1	0	0	0	0	0	0	0	0	0
bhy|KZV38090.1	0	0	0	0	0	0	0	0	0
bhy|KZV39752.1	0	0	0	0.211	0	0.316	0.127	0	0.126
bhy|KZV32269.1	0	0	0.365	0	0	0	0	0	0
bhy|KZV23993.1	0	0	0	0	0	0	0	0	0
bhy|KZV38801.1	0	0	0.096	0	0	0	0	0	0
bhy|KZV54034.1	0	0	0	0	0	0.761	0	0	0
bhy|KZV27930.1	0	0	0	0	0	0	0	0	0
bhy|KZV44156.1	1.653	1.825	1.254	19.801	20.925	19.13	14.98	16.626	15.766
bhy|KZV50537.1	0	0	0	0	0	0	0	0	0
bhy|KZV37693.1	0	0	0	0.081	0	0	0	0.101	0
bhy|KZV45458.1	0.065	0	0.106	0	0.08	0	0.249	0.312	0
bhy|KZV50508.1	0	0	0	0	0	0	0	0	0
bhy|KZV36445.1	0	0.294	0.154	0.557	0.739	0.365	0.147	0.15	0.291
bhy|KZV55726.1	1.794	0	0	0	0	0	0.783	0	0
bhy|KZV14573.1	44.491	47.902	47.665	35.186	32.023	34.317	45.711	41.37	40.944
bhy|KZV40904.1	0	2.936	0	0	0	0	0	0	0
bhy|KZV20850.1	0	0	0	0	0.139	0	0	0	0
bhy|KZV18007.1	98.833	261.708	215.725	274.127	325.543	337.83	89.7	144.88	162.82
bhy|KZV25393.1	0	0	0	0	0	0	0	0	0
bhy|KZV22132.1	10.041	15.851	15.041	20.767	21.991	23.336	14.842	17.847	18.201
bhy|KZV58585.1	55.267	81.013	72.292	23.185	19.146	16.933	54.691	47.634	40.15
bhy|KZV24058.1	0.27	0	0.928	0.19	0	1.11	0	0.918	0.887
bhy|KZV42844.1	0	0	0	0	0	0	0.204	0	0
bhy|KZV24602.1	32.374	33.539	34.9	26.81	23.708	29.037	23.586	22.898	24.238
bhy|KZV29260.1	0	0	0	0	0	0	0	0	0
bhy|KZV45117.1	0	0	0	0	0	0	0	0	0
bhy|KZV21947.1	0	0	0	0	0	0	0	0	0
bhy|KZV24434.1	434.68	397.086	392.823	110.467	105.418	106.497	238.181	226.239	214.295
bhy|KZV34629.1	30.12	32.57	37.479	38.553	32.538	35.359	16.33	10.961	12.088
bhy|KZV29009.1	0	0	0	0	0	0.227	0.663	0.276	0
bhy|KZV23418.1	0	0	0	0	0	0	0	0	0
bhy|KZV48746.1	0	0	0	0	0	0	0.41	0	0
bhy|KZV34556.1	0	0	0	0	0	0	0	0	0
bhy|KZV14471.1	0	0.282	0	0	0.881	0	0	0	0
bhy|KZV42787.1	461.1	569.092	569.214	6.205	9.304	8.003	460.031	511.747	519.778
bhy|KZV24308.1	2.742	2.572	1.746	5.243	5.413	4.123	1.282	1.018	1.643
bhy|KZV52612.1	33.648	37.488	32.017	28.257	25.387	25.176	37.312	32.934	30.932
bhy|KZV55937.1	2.248	1.26	1.318	0	0	0	2.42	1.292	1.997
bhy|KZV18655.1	0	4.759	1.66	4.148	12.076	3.979	0.8	0	1.572
bhy|KZV51431.1	7.315	6.722	4.913	1.345	1.092	1.094	4.433	1.396	3.116
bhy|KZV19808.1	0	0	0	0.073	0	0	0	0.182	0
bhy|KZV43698.1	309.065	205.924	235.253	346.798	314.638	317.743	205.835	191.459	177.431
bhy|KZT76787.1	0	0	0	0	0	0	0	0	0
bhy|KZV32817.1	0	0	0	0	0	0	0	0	0
bhy|KZV25008.1	69.198	67.738	68.437	3.729	3.85	3.762	22.282	26.067	24.872
bhy|KZV55620.1	0	0.021	0	0.174	0	0	0	0	0
bhy|KZV25728.1	7.332	7.352	7.795	29.849	33.809	32.845	13.936	14.416	13.501
bhy|KZV23142.1	56.148	48.069	55.802	28.104	22.149	22.338	26.549	21.866	22.98
bhy|KZV21780.1	1.432	1.131	0.573	0.893	0.981	1.217	1.197	1.644	2.038
bhy|KZV22781.1	0.101	0	0	0	0	0	0	0	0
bhy|KZV47953.1	0	0.204	0.212	0.042	0	0.114	0.101	0.207	0
bhy|KZV16066.1	0.922	1.469	1.106	1.18	1.037	0.875	0.647	0.715	0.81
bhy|KZV41623.1	0.196	0.095	0.294	0.146	0.078	0.164	0.175	0.192	0.279
bhy|KZT76298.1	0	0	0	0	0	0	0	0	0
bhy|KZV57104.1	206.982	176.471	171.279	427.889	362.665	367.982	142.616	129.466	125.167
bhy|KZV55746.1	0	0	0	0	0	0	0	0	0
bhy|KZV58120.1	2.718	1.774	4.372	6.581	8.194	5.476	4.113	3.06	3.822
bhy|KZV22564.1	4.437	3.369	4.159	7.59	9.959	8.757	5.12	6.141	6.038
bhy|KZV20703.1	0	0	0	0	0	0	0	0	0
bhy|KZV50278.1	0.559	0	0	0	0.429	0	0.237	0	0.466
bhy|KZV41299.1	0.958	1.545	0.865	0.272	0.281	0.276	0.618	0.895	0.926
bhy|KZV40345.1	0.163	0	0	0	0	0	0	0	0
bhy|KZV32207.1	0	0	0.109	0	0	0	0.052	0	0
bhy|KZV32948.1	2.242	2.099	2.526	0.085	0.043	0.169	1.241	0.832	0.908
bhy|KZT75333.1	0	0	0	0	0	0	0	0	0
bhy|KZV49574.1	0	0	0	0	0	0	0	0	0
bhy|KZV36439.1	112.783	96.886	108.528	34.045	27.295	30.054	45.194	42.515	43.635
bhy|KZV42421.1	0	0.641	0.332	0	0	0	0	0	0.318
bhy|KZV48696.1	0	0	0	0	0	0	0	0	0
bhy|KZV29459.1	14.579	11.476	13.772	22.16	21.545	19.678	15.154	16.704	13.796
bhy|KZV25963.1	1.038	0.872	0	3.322	2.952	1.459	5.281	0.894	0.865
bhy|KZV40566.1	0	0	0	0	0	0	0	0	0
bhy|KZV57849.1	23.04	21.497	22.385	31.098	30.27	29.682	30.163	29.056	30.009
bhy|KZV14596.1	0	0	0	0.322	0	0	0	0	0
bhy|KZV24023.1	0	0	0	0	0	0	0	0	0
bhy|KZV40705.1	0.991	1.34	0.513	0.903	0.912	1.17	0.544	0.578	1.227
bhy|KZV50452.1	1.457	1.258	1.643	3.331	2.618	2.722	0.306	0.317	0.923
bhy|KZV56021.1	0.077	0	0.274	0	0	0	2.424	2.818	1.305
bhy|KZV24164.1	0.073	0.115	0.347	0.085	0.192	0.278	0.063	0	0.151
bhy|KZV46847.1	0.075	0	0	0	0	0	0	0	0
bhy|KZV51766.1	22.628	29.77	23.56	7.144	7.271	6.726	10.407	9.96	11.477
bhy|KZV29358.1	8.011	5.987	14.093	0	0	0	0	1.534	0
bhy|KZT76951.1	0	0	0	0	0	0	0	0	0
bhy|KZV14506.1	87.403	80.043	67.934	371.271	330.945	330.15	1619.17	1638.69	1573.51
bhy|KZV18932.1	0	0	0	0	0	0	0	0	0
bhy|KZV46978.1	0	0	0	0	0	0	0	0	0
bhy|KZV32465.1	0	0	0	0	0	0	0	0	0
bhy|KZV56605.1	0	0	0	0	0	0	0	0	0
bhy|KZV22548.1	1.044	1.465	0.765	0.144	0	0.301	1.586	2.59	2.544
bhy|KZV19809.1	0	0	0	0.397	0	0	0	0	0
bhy|KZV27722.1	16.369	14.227	16.915	109.498	103.868	98.749	87.06	88.07	86.839
bhy|KZV28348.1	0	0	0	0	0	0	0	0	0
bhy|KZV13804.1	24.165	11.129	16.862	23.216	16.855	19.084	20.497	22.185	17.009
bhy|KZV14489.1	0.499	5.175	14.939	0.176	0.866	0	2.195	0.805	4.091
bhy|KZV56340.1	18.069	17.846	18.385	7.764	8.06	7.485	6.008	6.295	5.742
bhy|KZV46226.1	1.643	2.843	3.12	0.3	1.378	1.226	1.085	1.052	1.762
bhy|KZV22363.1	0	0	0	0	0	0	0.071	0	0
bhy|KZV37171.1	20.648	21.637	22.824	0.771	0.582	0.575	4.905	5.687	5.235
bhy|KZV15345.1	0	0	0	0	0	0	0	0	0
bhy|KZV34105.1	0	0	0	0	0	0.37	0	0	0
bhy|KZV46249.1	0	0	0	0	0	0	0	0	0
bhy|KZV49584.1	0	0	0	0	0	0	0	0	0
bhy|KZV39206.1	0.506	1.062	1.105	0.09	0.175	0.175	0.435	0	0.212
bhy|KZV19913.1	0.408	0	0	0	0	0	0.346	0	0
bhy|KZV25049.1	0.112	0	0.387	0.061	0	0	0	0	0
bhy|KZV56017.1	0.749	0	1.318	0	0	0	0	0	0
bhy|KZV54404.1	0	0	0	0	0	0	0	0	0
bhy|KZV39184.1	0	0.147	0	0.164	0.123	0.365	0.097	0.149	0
bhy|KZV37891.1	11.348	18.639	25.302	0.29	0	0	0.531	0.711	0
bhy|KZV50025.1	0	0.13	0	0	0	0	0	0	0
bhy|KZV38313.1	0	0	0	0	0	0	0	0	0
bhy|KZV52665.1	311.894	302.108	290.795	8.137	9.205	10.148	47.303	54.549	49.735
bhy|KZV56863.1	0.8	1.047	1.363	1.906	1.337	1.542	0.676	0.553	0.6
bhy|KZV49713.1	0.418	0	0	0	0	0	0.557	0	0
bhy|KZV30749.1	0	0	0	0.126	0	0	0	0	0
bhy|KZV44915.1	0	0	0	0	0	0	0	0	0
bhy|KZV35455.1	0	0	0	0.061	0	0	0	0	0
bhy|KZV55525.1	15.793	26.352	18.241	3.551	8.321	9.259	6.244	8.059	9.535
bhy|KZV32106.1	0	0	0	0.501	0.501	0	0	0.607	0
bhy|KZV52368.1	0	1.1	1.914	0.708	0.318	0.702	0.572	0.734	0.845
bhy|KZV44961.1	0	0	0	0	0	0.68	0	0	0.806
bhy|KZT76106.1	0	0	0	0	0	0	0	0	0
bhy|KZV53557.1	0	0	0	0	0	0	0	0	0
bhy|KZV20185.1	35.694	29.116	27.831	70.858	73.488	71.548	22.455	23.157	18.516
bhy|KZV56956.1	16.019	19.066	13.4	44.484	50.138	43.431	20.843	21.836	19.921
bhy|KZV27670.1	0	0	0	0	0	0	0.157	0.261	0.613
bhy|KZV14457.1	0.669	0	0	1.881	0	0	0.695	0	1.105
bhy|KZV38327.1	54.85	59.169	63.005	84.427	86.139	84.872	12.096	11.585	12.318
bhy|KZV51206.1	0	0	0	0	0	0	0	0	0
bhy|KZV32334.1	0.035	0	0	0.024	0	0	0	0	0
bhy|KZV31640.1	21.188	19.087	18.21	20.924	20.193	19.86	1.926	1.856	2.059
bhy|KZV38366.1	0	0	0	0	0	0	0	0	0
bhy|KZV37448.1	29.178	25.774	31.026	2.888	1.037	1.797	7.22	7.083	5.274
bhy|KZV36866.1	0	0	0	0	0	0	0	0	0
bhy|KZV28103.1	0	0	0	0	0	0	0	0	0
bhy|KZV18925.1	0.804	0.754	1.05	1.583	1.481	1.499	0.943	0.69	0.429
bhy|KZV31542.1	0	0.349	0.333	0.144	0	0.798	0	0.311	0
bhy|KZV36418.1	8.486	9.268	7.514	4.458	5.689	4.513	7.903	7.669	7.577
bhy|KZV20353.1	0	0	0	0	0	0	0	0	0
bhy|KZV43511.1	0.835	0.354	1.769	0	0	0.235	0	0	0
bhy|KZV52487.1	0	0	0	0	0	0	0	0	0
bhy|KZV22636.1	0	0	0	0	0	0	0	0	0
bhy|KZV36505.1	44.47	43.633	41.655	109.192	116.453	115.028	65.35	67.904	66.089
bhy|KZV18243.1	0.247	0	0.423	0	0	0	0	0.423	0.639
bhy|KZV49320.1	24.337	16.849	19.879	343.711	307.103	315.188	209.069	205.595	188.558
bhy|KZV30090.1	7.456	9.205	8.548	2.571	3.199	3.269	2.907	3.637	3.087
bhy|KZV17712.1	21.816	21.669	19.923	58.538	53.331	52.831	51.651	47.632	44.095
bhy|KZV27095.1	0	0	0	0	0	0	0	0	0
bhy|KZV15023.1	0	0.334	0	0	0	0	0	0	0
bhy|KZV23658.1	0	0	0	0	0	0	0	0	0
bhy|KZV14311.1	0	0	0	0	0	0	0	0	0
bhy|KZV26501.1	0	0	0	0	0	0	0	0	0
bhy|KZV22626.1	0	0	0	0	1.512	0	0	0	0
bhy|KZV57478.1	0.761	0.726	0.381	0	0	0	0.092	0	0
bhy|KZV13877.1	2.076	1.19	4.597	1.172	2.866	0.673	1.202	0.337	1.788
bhy|KZV46495.1	21.727	18.627	20.994	17.79	18.602	15.869	11.19	11.272	10.828
bhy|KZV19828.1	0	0	0	0.037	0	0	0.081	0	0
bhy|KZV41067.1	15.072	16.931	15.443	26.659	26.895	26.219	18.249	18.838	18.557
bhy|KZV37697.1	0	0.363	0	0.335	0	0.778	0.369	0	0.37
bhy|KZV45452.1	1.54	1.255	0.834	0.093	0.19	0.093	2.53	2.317	2.578
bhy|KZV38778.1	7.276	8.9	9.912	2.19	2.846	2.261	4.627	6.141	5.447
bhy|KZV51398.1	0	1.523	0.379	0	0.403	0	0	0	0
bhy|KZV46537.1	70.473	80.468	70.372	72.522	74.73	69.231	50.133	50.094	52.206
bhy|KZV36897.1	0	0	0.32	0	0	0	0	0	0
bhy|KZV48244.1	0	0	0	0	0	0	0	0	0
bhy|KZV52876.1	0.292	0	0.863	0.524	0.981	0.45	0.625	0.337	0.658
bhy|KZV30283.1	0	0	0	0	0	0	0	0	0
bhy|KZV15194.1	0	0	0	0	0	0	0	0	0.245
bhy|KZV29280.1	0.149	0	0	0	0	0	0.145	0	0.368
bhy|KZV37858.1	0.046	0.077	0	0.036	0	0.089	0.037	0.077	0
bhy|KZV25791.1	0	0	0	0	0.582	0.191	0	0	0
bhy|KZV21594.1	0	0	0	0	0	0	0	0	0
bhy|KZV41074.1	0.169	0.322	0.263	0.341	0.25	0.479	0.132	0	0.504
bhy|KZV56676.1	1.373	1.592	1.289	0.305	0.486	0.301	2.687	3.408	3.586
bhy|KZV33700.1	0.224	0.365	0.381	0	0	0	0.779	0.385	0.374
bhy|KZV19116.1	0	0.383	0	0.302	0	0.275	0.424	0	0
[truncated: 126,852 more rows]
[truncated: 8 more columns]
